# Supplementary material for: QTL mapping reveals key factors related to the isoflavone contents and agronomic traits of soybean (Glycine max)
Source: BMC Plant Biol. 2023 Oct 26;23:517. doi: 10.1186/s12870-023-04519-x (PMC10601131; doi:10.1186/s12870-023-04519-x)
Supplement: Supplementary file 8 — Additional file 8: Table S1. List of qRT-PCR primers. [file 12870_2023_4519_MOESM8_ESM.xlsx]

## Sheet: Sheet1
Table S1. List of qRT-PCR primers.
Oligo.name	GeneID	Gene symbol	Description	Foward Primer	Reverse Primer
BGLU13	Glyma.11g129800	BGLU13	beta glucosidase 13	TTGGTTTTTGCCGCTCAGAG	AAGTGATCGCATGCTGTTGG
BGLU14	Glyma.11g130000	BGLU14	beta glucosidase 14	AGGGACAGTGCTGAATTTTGC	TAACCAACCAAGCGCAAACC
BGLU17	Glyma.11g129900	BGLU17	beta glucosidase 17	GATGCACCTCAGCTAAGCAATG	TCCATCGCGTTCAAATGCTG
BGLU17	Glyma.11g130100	BGLU17	beta glucosidase 17	ACACAAGCAGTTGCACCTTC	TTTGCAGCACCTTCGTACTG
Fbox	Glyma.12G05510	JC638568	F-box protein family	AGATAGGGAAATTGTGCAGGT	GTAATGGCAATTGCAGCTCTC
