# Supplementary material for: QTL mapping reveals key factors related to the isoflavone contents and agronomic traits of soybean (Glycine max)
Source: BMC Plant Biol. 2023 Oct 26;23:517. doi: 10.1186/s12870-023-04519-x (PMC10601131; doi:10.1186/s12870-023-04519-x)
Supplement: Supplementary file 9 — Additional file 9: Table S2. Total and individual isoflavone contents in seeds of Danbaek, Hwangguem, and DB-088. [file 12870_2023_4519_MOESM9_ESM.xlsx]

## Sheet: Sheet1
Table S2. Total and individual isoflavone contents in seeds of Danbaek, Hwangguem, and DB-088.
	DZEa	GLEa	GNEa	DZIa	GLIa	GNIa	MDZIa	MGLIa	MGNIa	ADZIa	AGLIa	AGNIa	TIa
Danbeak	0.005±0.001bb	0.001±0.000b	0.008±0.000c	0.089±0.004b	0.106±0.015a	0.150±0.013b	0.370±0.014b	0.209±0.022a	0.577±0.019c	0.062±0.004c	nd	0.004±0.000a	1580.508±83.295b
Hwangguem	0.005±0.000b	0.001±0.000b	0.016±0.001b	0.070±0.006b	0.052±0.003b	0.182±0.009b	0.305±0.008c	0.095±0.011b	0.759±0.002b	0.072±0.002b	nd	0.002±0.001b	1558.039±26.894b
DB-088	0.018±0.001a	0.003±0.000a	0.032±0.001a	0.447±0.021a	0.098±0.009a	0.786±0.038a	1.551±0.043a	0.225±0.025a	2.956±0.087a	0.275±0.007a	nd	0.003±0.000ab	6393.360±189.868a
DZE, daidzein; GLE, glycitein; GNE, Genistein; DZI, daidzin; GLI, glycitin; GNI, genistin; MDZI, malonyl daidzin; MGLI, malonyl glycitin; MGNI, malonyl genistin; ADZI, acetyl daidzin; AGLI, acetyl glycitin; AGNI, acetyl genistin; TI, total isoflavone; nd, no data.
a µg g-1
b The letters adjacent to average ± standard deviation indicates the result of Fisher's LSD test at the 5% level (n=3)
