# Supplementary material for: QTL mapping reveals key factors related to the isoflavone contents and agronomic traits of soybean (Glycine max)
Source: BMC Plant Biol. 2023 Oct 26;23:517. doi: 10.1186/s12870-023-04519-x (PMC10601131; doi:10.1186/s12870-023-04519-x)
Supplement: Supplementary file 10 — Additional file 10: Table S3. Descriptive statistics of agronomic traits in parental plants and F2 population. [file 12870_2023_4519_MOESM10_ESM.xlsx]

## Sheet: Sheet1
Table S3. Descriptive statistics of agronomic traits in parental plants and F2 population
Trait	Parental plants		F2 population				Skewness	Kurtosis	CV
	HG	DB-088	Min	Max	Mean	SD
DFa	44±0.58be	54±1a	45	65	49.69	4.15	1.28	1.72	0.08
DMa	122b	142a	122	161	140.91	12.61	-0.21	-1.46	0.09
PHb	80.3±0.58b	166.7±3.21a	37	190	101.79	33.65	0.35	-0.48	0.33
LWb	7.4±0.41b	8.4±0.26a	3	11	7.85	1.35	-0.35	0.5	0.17
LLb	11.3±0.39b	13.9±0.11a	4	17	13.01	1.84	-1.08	3	0.14
NNc	13.3±1.53b	26.3±3.05a	11	39	20.18	6.21	0.63	-0.14	0.31
HSWd	28.5±0.78a	18.4±0.30b	13.33	29.81	22.31	3.07	-0.08	-0.2	0.14
DF, days to flowering; DM, days to maturity; PH, plant height; LW, leaf width; LL, leaf length; NN, number of nodes; HSW, hundred-seed weight; Min, minimum; Max, maximum; SD, standard deviation; CV, coefficient of variation
a days
b cm
c ea
d g
e The letters adjacent to mean ± standard deviation indicates the result of Fisher's LSD test at the 5% level (n=3)
