# Supplementary material for: QTL mapping reveals key factors related to the isoflavone contents and agronomic traits of soybean (Glycine max)
Source: BMC Plant Biol. 2023 Oct 26;23:517. doi: 10.1186/s12870-023-04519-x (PMC10601131; doi:10.1186/s12870-023-04519-x)
Supplement: Supplementary file 11 — Additional file 11: Table S4. QTL analysis for agronomic traits in the F2 population. [file 12870_2023_4519_MOESM11_ESM.xlsx]

## Sheet: Sheet1
Table S4. QTL analysis for agronomic traits in the F2 population
Trait	QTL	Chr.	1.5-LOD interval	GD (cM)	PD (Kb)	LOD	R2 (%)	AE
DF	qDF11	11	Gm11_9877690 – Gm11_9955924	79.29-79.82	78234	13.17	27.3	-3.01
DM	qDM11	11	Gm11_9326337 – Gm11_9334773	75.55-75.82	8436	19.47	37.6	-10.48
GH	qGH11	11	Gm11_9625710 – Gm11_9877690	77.95-79.29	251980	9.34	18.6	-0.45
GH	qGH19	19	Gm19_48654008 – Gm19_48820445	0-0	166437	4.97	9.4	-0.3
PT	qPT11	11	Gm11_9877690 – Gm11_9955924	79.29-79.82	78234	4.32	9.9	-0.17
PH	qPH19	19	Gm19_48654008 – Gm19_48820445	0	166437	4.59	10.5	-14.49
LL	qLL11	11	Gm11_9625710 – Gm11_9877690	77.95-79.29	251980	6.74	13.9	-0.81
LL	qLL13	13	Gm13_36137144 – Gm13_36189138	25.14-25.66	51994	4.22	8.4	-0.54
PC	qPC11	11	Gm11_11922317	93.86		5.53	12.5	-0.21
NN	qNN11	11	Gm11_9955924 – Gm11_11922317	79.82-93.86	1966393	7.61	15	-3.51
NN	qNN19	19	Gm19_48654008 – Gm19_48820445	0	166437	6.47	12.5	-3.13
HSW	qHSW02	2	Gm02_38729179 – Gm02_39413792	147.44-149.44	684613	4.6	10.5	1.39
HC	qHC08	8	Gm08_8342349 – Gm08_8565799	73.65-73.68	204450	99.44	91	-0.93
DF, days to flowering; DM, days to maturity; GH, growth habit; GT, growth type; PH, plant height; PC, pod color; LL, leaf length; NN, number of nodes; HSW, hundred-seed weight; HC, hilum color; QTL, quantitative trait locus; Chr, Chromosome; 1.5-LOD interval, indicates the significant location of a QTL; Bin no., number of bin markers; GD, genetic distance; PD, physical distance; Peak, major peak …
