# Supplementary material for: QTL mapping reveals key factors related to the isoflavone contents and agronomic traits of soybean (Glycine max)
Source: BMC Plant Biol. 2023 Oct 26;23:517. doi: 10.1186/s12870-023-04519-x (PMC10601131; doi:10.1186/s12870-023-04519-x)
Supplement: Supplementary file 12 — Additional file 12: Table S5. Information of GO terms for agronomic tratis. [file 12870_2023_4519_MOESM12_ESM.xlsx]

## Sheet: Sheet1
Table S5. Information of GO terms for agronomic tratis.
ID	Term	Ontology Source	Term PValue	Term PValue Corrected with Bonferroni step down	Group PValue	Group PValue Corrected with Bonferroni step down	GOLevels	GOGroups	% Associated Genes	Nr. Genes	Associated Genes Founda
GO:0016740	transferase activity	GO_MolecularFunction-EBI-UniProt-GOA_25.02.2019_00h00	0.211635	1	0.211635	1	[2]	Group0	0.337781	20	[CHS9, LOC100780082, LOC100781111, LOC100782588, LOC100786858, LOC100787157, LOC100787875, LOC100789075, LOC100789605, LOC100789821, LOC100792581, LOC100793111, LOC100797019, LOC100797186, LOC100798091, LOC100807224, LOC100817681, LOC100818929, LOC106794283, SHMT]
GO:0044422	organelle part	GO_CellularComponent-EBI-UniProt-GOA_25.02.2019_00h00	0.876805	1	0.876805	0.876805	[1, 2]	Group1	0.241281	11	[LOC100305465, LOC100499665, LOC100784860, LOC100785568, LOC100788226, LOC100789821, LOC100791401, LOC100795073, LOC100805586, LOC100809358, LOC100818398]
GO:0044446	intracellular organelle part	GO_CellularComponent-EBI-UniProt-GOA_25.02.2019_00h00	0.8768	1	0.876805	0.876805	[2, 3, 4, 5, 6]	Group1	0.24144	11	[LOC100305465, LOC100499665, LOC100784860, LOC100785568, LOC100788226, LOC100789821, LOC100791401, LOC100795073, LOC100805586, LOC100809358, LOC100818398]
GO:0071840	cellular component organization or biogenesis	GO_BiologicalProcess-EBI-UniProt-GOA_25.02.2019_00h00	0.476206	1	0.476206	1	[1]	Group2	0.326506	11	[LOC100305465, LOC100305931, LOC100499665, LOC100781657, LOC100783127, LOC100789821, LOC100791401, LOC100791411, LOC100794018, LOC100794908, LOC100807752]
GO:0016043	cellular component organization	GO_BiologicalProcess-EBI-UniProt-GOA_25.02.2019_00h00	0.25796	1	0.476206	1	[2]	Group2	0.369004	11	[LOC100305465, LOC100305931, LOC100499665, LOC100781657, LOC100783127, LOC100789821, LOC100791401, LOC100791411, LOC100794018, LOC100794908, LOC100807752]
GO:0050896	response to stimulus	GO_BiologicalProcess-EBI-UniProt-GOA_25.02.2019_00h00	0.00118585	0.0735229	0.00118585	0.0106727	[1]	Group3	0.542916	21	[LOC100776174, LOC100776708, LOC100777247, LOC100777773, LOC100781111, LOC100782053, LOC100783263, LOC100784723, LOC100785391, LOC100785608, LOC100790356, LOC100792813, LOC100797186, LOC100798091, LOC100817365, LOC100817681, LOC100818398, LOC100818746, LOC100818929, LOC100820528, LOC102665762]
GO:0006950	response to stress	GO_BiologicalProcess-EBI-UniProt-GOA_25.02.2019_00h00	0.000847581	0.0533976	0.00118585	0.0106727	[2]	Group3	0.765795	12	[LOC100776174, LOC100776708, LOC100777247, LOC100777773, LOC100783263, LOC100784723, LOC100785608, LOC100790356, LOC100817365, LOC100818398, LOC100820528, LOC102665762]
GO:0051716	cellular response to stimulus	GO_BiologicalProcess-EBI-UniProt-GOA_25.02.2019_00h00	0.166782	1	0.00118585	0.0106727	[2]	Group3	0.405007	11	[LOC100781111, LOC100782053, LOC100783263, LOC100785391, LOC100790356, LOC100797186, LOC100798091, LOC100817681, LOC100818398, LOC100818746, LOC100818929]
GO:0016020	membrane	GO_CellularComponent-EBI-UniProt-GOA_25.02.2019_00h00	0.257953	1	0.257953	1	[1]	Group4	0.216022	24	[LOC100306127, LOC100778050, LOC100783660, LOC100784327, LOC100784860, LOC100785568, LOC100786858, LOC100787157, LOC100788226, LOC100788273, LOC100789821, LOC100792813, LOC100794018, LOC100794908, LOC100795967, LOC100797186, LOC100805586, LOC100807752, LOC100809358, LOC100817150, LOC100817365, LOC100818746, LOC100818929, LOC102666498]
GO:0044425	membrane part	GO_CellularComponent-EBI-UniProt-GOA_25.02.2019_00h00	0.102385	1	0.257953	1	[1, 2]	Group4	0.19188	19	[LOC100306127, LOC100778050, LOC100783660, LOC100784327, LOC100784860, LOC100785568, LOC100786858, LOC100787157, LOC100788226, LOC100788273, LOC100789821, LOC100792813, LOC100794018, LOC100794908, LOC100795967, LOC100797186, LOC100805586, LOC100809358, LOC100817150]
GO:0031224	intrinsic component of membrane	GO_CellularComponent-EBI-UniProt-GOA_25.02.2019_00h00	0.0428975	1	0.257953	1	[2, 3]	Group4	0.170394	16	[LOC100306127, LOC100778050, LOC100783660, LOC100784327, LOC100784860, LOC100785568, LOC100786858, LOC100787157, LOC100788226, LOC100788273, LOC100789821, LOC100792813, LOC100795967, LOC100797186, LOC100809358, LOC100817150]
GO:0016021	integral component of membrane	GO_CellularComponent-EBI-UniProt-GOA_25.02.2019_00h00	0.0233456	1	0.257953	1	[3, 4]	Group4	0.16183	15	[LOC100306127, LOC100778050, LOC100783660, LOC100784327, LOC100785568, LOC100786858, LOC100787157, LOC100788226, LOC100788273, LOC100789821, LOC100792813, LOC100795967, LOC100797186, LOC100809358, LOC100817150]
GO:0050896	response to stimulus	GO_BiologicalProcess-EBI-UniProt-GOA_25.02.2019_00h00	0.00118585	0.0735229	0.010953	0.0876242	[1]	Group5	0.542916	21	[LOC100776174, LOC100776708, LOC100777247, LOC100777773, LOC100781111, LOC100782053, LOC100783263, LOC100784723, LOC100785391, LOC100785608, LOC100790356, LOC100792813, LOC100797186, LOC100798091, LOC100817365, LOC100817681, LOC100818398, LOC100818746, LOC100818929, LOC100820528, LOC102665762]
GO:0006950	response to stress	GO_BiologicalProcess-EBI-UniProt-GOA_25.02.2019_00h00	0.000847581	0.0533976	0.010953	0.0876242	[2]	Group5	0.765795	12	[LOC100776174, LOC100776708, LOC100777247, LOC100777773, LOC100783263, LOC100784723, LOC100785608, LOC100790356, LOC100817365, LOC100818398, LOC100820528, LOC102665762]
GO:0009056	catabolic process	GO_BiologicalProcess-EBI-UniProt-GOA_25.02.2019_00h00	0.0145927	0.875561	0.010953	0.0876242	[2]	Group5	0.550711	12	[LOC100776174, LOC100776708, LOC100777247, LOC100777773, LOC100784723, LOC100785391, LOC100785608, LOC100786939, LOC100787875, LOC100794018, LOC100794908, LOC100820528]
GO:0016787	hydrolase activity	GO_MolecularFunction-EBI-UniProt-GOA_25.02.2019_00h00	0.0511495	1	0.010953	0.0876242	[2]	Group5	0.39984	20	[LOC100776174, LOC100776708, LOC100777247, LOC100777773, LOC100783127, LOC100783263, LOC100783660, LOC100784723, LOC100785033, LOC100785391, LOC100785608, LOC100786939, LOC100787686, LOC100790356, LOC100798266, LOC100798792, LOC100807752, LOC100818398, LOC100820528, SUB1]
GO:0044281	small molecule metabolic process	GO_BiologicalProcess-EBI-UniProt-GOA_25.02.2019_00h00	0.000126393	0.00808918	0.010953	0.0876242	[2]	Group5	0.790722	15	[LOC100527378, LOC100776174, LOC100776708, LOC100777247, LOC100777773, LOC100780082, LOC100784723, LOC100785608, LOC100786646, LOC100786939, LOC100787202, LOC100797019, LOC100798792, LOC100820528, SHMT]
GO:0006082	organic acid metabolic process	GO_BiologicalProcess-EBI-UniProt-GOA_25.02.2019_00h00	2.14521e-06	0.000139438	0.010953	0.0876242	[3]	Group5	1.30522	13	[LOC100527378, LOC100776174, LOC100776708, LOC100777247, LOC100777773, LOC100784723, LOC100785608, LOC100786646, LOC100786939, LOC100787202, LOC100797019, LOC100820528, SHMT]
GO:0044248	cellular catabolic process	GO_BiologicalProcess-EBI-UniProt-GOA_25.02.2019_00h00	0.00183708	0.112062	0.010953	0.0876242	[3]	Group5	0.699301	12	[LOC100776174, LOC100776708, LOC100777247, LOC100777773, LOC100784723, LOC100785391, LOC100785608, LOC100786939, LOC100787875, LOC100794018, LOC100794908, LOC100820528]
GO:0043436	oxoacid metabolic process	GO_BiologicalProcess-EBI-UniProt-GOA_25.02.2019_00h00	1.14695e-06	7.56986e-05	0.010953	0.0876242	[4]	Group5	1.38151	13	[LOC100527378, LOC100776174, LOC100776708, LOC100777247, LOC100777773, LOC100784723, LOC100785608, LOC100786646, LOC100786939, LOC100787202, LOC100797019, LOC100820528, SHMT]
GO:0005488	binding	GO_MolecularFunction-EBI-UniProt-GOA_25.02.2019_00h00	0.0880456	1	0.0880456	0.528273	[1]	Group6	0.213541	34	[LOC100305465, LOC100499665, LOC100527378, LOC100778978, LOC100781111, LOC100782053, LOC100782194, LOC100783127, LOC100786646, LOC100786939, LOC100787157, LOC100787202, LOC100787686, LOC100789296, LOC100789821, LOC100790138, LOC100790356, LOC100791411, LOC100793339, LOC100794018, LOC100794908, LOC100797186, LOC100798091, LOC100798266, LOC100807752, LOC100816819, LOC100817681, LOC100818398, LOC100…
GO:0036094	small molecule binding	GO_MolecularFunction-EBI-UniProt-GOA_25.02.2019_00h00	0.662248	1	0.0880456	0.528273	[2]	Group6	0.228354	12	[LOC100527378, LOC100781111, LOC100783127, LOC100786939, LOC100787157, LOC100790356, LOC100797186, LOC100798091, LOC100798266, LOC100807752, LOC100818929, SHMT]
GO:0043167	ion binding	GO_MolecularFunction-EBI-UniProt-GOA_25.02.2019_00h00	0.544391	1	0.0880456	0.528273	[2]	Group6	0.228128	20	[LOC100527378, LOC100781111, LOC100783127, LOC100786646, LOC100787157, LOC100787202, LOC100787686, LOC100789821, LOC100790138, LOC100790356, LOC100794908, LOC100797186, LOC100798091, LOC100798266, LOC100807752, LOC100818398, LOC100818746, LOC100818929, LOC102667848, SHMT]
GO:0097159	organic cyclic compound binding	GO_MolecularFunction-EBI-UniProt-GOA_25.02.2019_00h00	0.139216	1	0.0880456	0.528273	[2]	Group6	0.202187	22	[LOC100305465, LOC100499665, LOC100778978, LOC100781111, LOC100782053, LOC100782194, LOC100783127, LOC100786939, LOC100787157, LOC100789296, LOC100790138, LOC100790356, LOC100791411, LOC100793339, LOC100797186, LOC100798091, LOC100798266, LOC100807752, LOC100816819, LOC100818398, LOC100818929, SHMT]
GO:1901363	heterocyclic compound binding	GO_MolecularFunction-EBI-UniProt-GOA_25.02.2019_00h00	0.139417	1	0.0880456	0.528273	[2]	Group6	0.202653	22	[LOC100305465, LOC100499665, LOC100778978, LOC100781111, LOC100782053, LOC100782194, LOC100783127, LOC100786939, LOC100787157, LOC100789296, LOC100790138, LOC100790356, LOC100791411, LOC100793339, LOC100797186, LOC100798091, LOC100798266, LOC100807752, LOC100816819, LOC100818398, LOC100818929, SHMT]
GO:0003676	nucleic acid binding	GO_MolecularFunction-EBI-UniProt-GOA_25.02.2019_00h00	0.248721	1	0.0880456	0.528273	[3]	Group6	0.181917	10	[LOC100305465, LOC100499665, LOC100778978, LOC100782194, LOC100789296, LOC100790138, LOC100791411, LOC100793339, LOC100816819, LOC100818398]
GO:0043168	anion binding	GO_MolecularFunction-EBI-UniProt-GOA_25.02.2019_00h00	1	1	0.0880456	0.528273	[3]	Group6	0.249185	13	[LOC100527378, LOC100781111, LOC100783127, LOC100787157, LOC100790356, LOC100794908, LOC100797186, LOC100798091, LOC100798266, LOC100807752, LOC100818746, LOC100818929, SHMT]
GO:1901265	nucleoside phosphate binding	GO_MolecularFunction-EBI-UniProt-GOA_25.02.2019_00h00	0.452151	1	0.0880456	0.528273	[3]	Group6	0.202963	10	[LOC100781111, LOC100783127, LOC100786939, LOC100787157, LOC100790356, LOC100797186, LOC100798091, LOC100798266, LOC100807752, LOC100818929]
GO:0000166	nucleotide binding	GO_MolecularFunction-EBI-UniProt-GOA_25.02.2019_00h00	0.452151	1	0.0880456	0.528273	[3, 4]	Group6	0.202963	10	[LOC100781111, LOC100783127, LOC100786939, LOC100787157, LOC100790356, LOC100797186, LOC100798091, LOC100798266, LOC100807752, LOC100818929]
GO:0005623	cell	GO_CellularComponent-EBI-UniProt-GOA_25.02.2019_00h00	0.669658	1	0.669665	1	[1]	Group7	0.279092	46	[J1, LOC100305465, LOC100305931, LOC100499665, LOC100778978, LOC100779501, LOC100780082, LOC100780570, LOC100781111, LOC100782053, LOC100782194, LOC100783127, LOC100783660, LOC100784860, LOC100785033, LOC100785568, LOC100786858, LOC100786939, LOC100787686, LOC100787875, LOC100788226, LOC100789296, LOC100789821, LOC100790356, LOC100791401, LOC100791411, LOC100793339, LOC100794018, LOC100794908, LO…
GO:0043226	organelle	GO_CellularComponent-EBI-UniProt-GOA_25.02.2019_00h00	0.575928	1	0.669665	1	[1]	Group7	0.286359	33	[J1, LOC100305465, LOC100305931, LOC100499665, LOC100778978, LOC100779501, LOC100780570, LOC100781111, LOC100782053, LOC100782194, LOC100783127, LOC100783660, LOC100784860, LOC100785033, LOC100785568, LOC100786858, LOC100788226, LOC100789821, LOC100791401, LOC100791411, LOC100793339, LOC100795073, LOC100797019, LOC100798091, LOC100798266, LOC100805586, LOC100807224, LOC100809358, LOC100814674, LO…
GO:0044464	cell part	GO_CellularComponent-EBI-UniProt-GOA_25.02.2019_00h00	0.522361	1	0.669665	1	[1, 2]	Group7	0.284583	46	[J1, LOC100305465, LOC100305931, LOC100499665, LOC100778978, LOC100779501, LOC100780082, LOC100780570, LOC100781111, LOC100782053, LOC100782194, LOC100783127, LOC100783660, LOC100784860, LOC100785033, LOC100785568, LOC100786858, LOC100786939, LOC100787686, LOC100787875, LOC100788226, LOC100789296, LOC100789821, LOC100790356, LOC100791401, LOC100791411, LOC100793339, LOC100794018, LOC100794908, LO…
GO:0043227	membrane-bounded organelle	GO_CellularComponent-EBI-UniProt-GOA_25.02.2019_00h00	0.492364	1	0.669665	1	[2]	Group7	0.293283	31	[J1, LOC100305465, LOC100305931, LOC100778978, LOC100779501, LOC100780570, LOC100781111, LOC100782053, LOC100782194, LOC100783127, LOC100783660, LOC100784860, LOC100785033, LOC100785568, LOC100786858, LOC100788226, LOC100789821, LOC100791401, LOC100791411, LOC100793339, LOC100795073, LOC100797019, LOC100798091, LOC100798266, LOC100805586, LOC100807224, LOC100809358, LOC100814674, LOC100817681, LO…
GO:0005622	intracellular	GO_CellularComponent-EBI-UniProt-GOA_25.02.2019_00h00	0.160247	1	0.669665	1	[2, 3]	Group7	0.31182	43	[J1, LOC100305465, LOC100305931, LOC100499665, LOC100778978, LOC100779501, LOC100780082, LOC100780570, LOC100781111, LOC100782053, LOC100782194, LOC100783127, LOC100783660, LOC100784860, LOC100785033, LOC100785568, LOC100786858, LOC100786939, LOC100787686, LOC100787875, LOC100788226, LOC100789296, LOC100789821, LOC100790356, LOC100791401, LOC100791411, LOC100793339, LOC100794018, LOC100794908, LO…
GO:0044424	intracellular part	GO_CellularComponent-EBI-UniProt-GOA_25.02.2019_00h00	0.160247	1	0.669665	1	[2, 3, 4]	Group7	0.31182	43	[J1, LOC100305465, LOC100305931, LOC100499665, LOC100778978, LOC100779501, LOC100780082, LOC100780570, LOC100781111, LOC100782053, LOC100782194, LOC100783127, LOC100783660, LOC100784860, LOC100785033, LOC100785568, LOC100786858, LOC100786939, LOC100787686, LOC100787875, LOC100788226, LOC100789296, LOC100789821, LOC100790356, LOC100791401, LOC100791411, LOC100793339, LOC100794018, LOC100794908, LO…
GO:0043229	intracellular organelle	GO_CellularComponent-EBI-UniProt-GOA_25.02.2019_00h00	0.575602	1	0.669665	1	[2, 3, 4, 5]	Group7	0.286707	33	[J1, LOC100305465, LOC100305931, LOC100499665, LOC100778978, LOC100779501, LOC100780570, LOC100781111, LOC100782053, LOC100782194, LOC100783127, LOC100783660, LOC100784860, LOC100785033, LOC100785568, LOC100786858, LOC100788226, LOC100789821, LOC100791401, LOC100791411, LOC100793339, LOC100795073, LOC100797019, LOC100798091, LOC100798266, LOC100805586, LOC100807224, LOC100809358, LOC100814674, LO…
GO:0005737	cytoplasm	GO_CellularComponent-EBI-UniProt-GOA_25.02.2019_00h00	0.0244333	1	0.669665	1	[3, 4, 5]	Group7	0.381773	31	[J1, LOC100305931, LOC100499665, LOC100780082, LOC100780570, LOC100781111, LOC100782053, LOC100783660, LOC100784860, LOC100785568, LOC100786858, LOC100786939, LOC100787686, LOC100788226, LOC100789296, LOC100789821, LOC100790356, LOC100791401, LOC100791411, LOC100794018, LOC100794908, LOC100797019, LOC100798091, LOC100798266, LOC100805586, LOC100807752, LOC100809358, LOC100817681, LOC100817864, LO…
GO:0043231	intracellular membrane-bounded organelle	GO_CellularComponent-EBI-UniProt-GOA_25.02.2019_00h00	0.565734	1	0.669665	1	[3, 4, 5, 6]	Group7	0.288545	30	[J1, LOC100305465, LOC100305931, LOC100778978, LOC100779501, LOC100780570, LOC100781111, LOC100782053, LOC100782194, LOC100783127, LOC100783660, LOC100785033, LOC100785568, LOC100786858, LOC100788226, LOC100789821, LOC100791401, LOC100791411, LOC100793339, LOC100795073, LOC100797019, LOC100798091, LOC100798266, LOC100805586, LOC100807224, LOC100809358, LOC100814674, LOC100817681, LOC100818398, LO…
GO:0044444	cytoplasmic part	GO_CellularComponent-EBI-UniProt-GOA_25.02.2019_00h00	0.101303	1	0.669665	1	[3, 4, 5, 6]	Group7	0.363521	23	[J1, LOC100305931, LOC100499665, LOC100780082, LOC100780570, LOC100782053, LOC100783660, LOC100784860, LOC100785568, LOC100786858, LOC100786939, LOC100788226, LOC100789296, LOC100789821, LOC100791411, LOC100794018, LOC100794908, LOC100797019, LOC100798266, LOC100805586, LOC100809358, LOC100817864, LOC100818398]
GO:0005634	nucleus	GO_CellularComponent-EBI-UniProt-GOA_25.02.2019_00h00	1	1	0.669665	1	[4, 5, 6, 7]	Group7	0.261737	16	[LOC100305465, LOC100305931, LOC100778978, LOC100779501, LOC100781111, LOC100782194, LOC100783127, LOC100785033, LOC100791401, LOC100793339, LOC100795073, LOC100798091, LOC100814674, LOC100817681, LOC100818398, LOC100818929]
GO:0003824	catalytic activity	GO_MolecularFunction-EBI-UniProt-GOA_25.02.2019_00h00	0.0409245	1	0.0390384	0.273269	[1]	Group8	0.330738	48	[ALDH11A1, CHS9, LOC100776174, LOC100776708, LOC100777247, LOC100777773, LOC100778978, LOC100780082, LOC100781111, LOC100782588, LOC100783127, LOC100783263, LOC100783660, LOC100784723, LOC100784860, LOC100785033, LOC100785272, LOC100785391, LOC100785608, LOC100786646, LOC100786858, LOC100786939, LOC100787157, LOC100787202, LOC100787686, LOC100787875, LOC100789075, LOC100789605, LOC100789821, LOC1…
GO:0008152	metabolic process	GO_BiologicalProcess-EBI-UniProt-GOA_25.02.2019_00h00	0.0545349	1	0.0390384	0.273269	[1]	Group8	0.317021	55	[ALDH11A1, CHS9, LOC100499665, LOC100527378, LOC100776174, LOC100776708, LOC100777247, LOC100777773, LOC100778978, LOC100779501, LOC100780082, LOC100780613, LOC100781111, LOC100782194, LOC100782588, LOC100783127, LOC100783263, LOC100783660, LOC100784723, LOC100784860, LOC100785033, LOC100785391, LOC100785608, LOC100786646, LOC100786858, LOC100786939, LOC100787157, LOC100787202, LOC100787686, LOC1…
GO:0009987	cellular process	GO_BiologicalProcess-EBI-UniProt-GOA_25.02.2019_00h00	0.199229	1	0.0390384	0.273269	[1]	Group8	0.301273	53	[J1, LOC100305465, LOC100305931, LOC100499665, LOC100527378, LOC100776174, LOC100776708, LOC100777247, LOC100777773, LOC100778978, LOC100779501, LOC100780082, LOC100780613, LOC100781111, LOC100781657, LOC100782053, LOC100782194, LOC100782588, LOC100783127, LOC100783263, LOC100784723, LOC100784860, LOC100785033, LOC100785391, LOC100785608, LOC100786646, LOC100786858, LOC100786939, LOC100787157, LO…
GO:0065007	biological regulation	GO_BiologicalProcess-EBI-UniProt-GOA_25.02.2019_00h00	0.513486	1	0.0390384	0.273269	[1]	Group8	0.299359	21	[LOC100779501, LOC100780613, LOC100781111, LOC100782053, LOC100782194, LOC100783127, LOC100783660, LOC100785033, LOC100785391, LOC100789296, LOC100791411, LOC100793339, LOC100794018, LOC100797186, LOC100798091, LOC100814674, LOC100817681, LOC100818746, LOC100818929, LOC102665762, LOC102667848]
GO:0050789	regulation of biological process	GO_BiologicalProcess-EBI-UniProt-GOA_25.02.2019_00h00	0.269853	1	0.0390384	0.273269	[1, 2]	Group8	0.329218	20	[LOC100779501, LOC100780613, LOC100781111, LOC100782053, LOC100782194, LOC100783127, LOC100785033, LOC100785391, LOC100789296, LOC100791411, LOC100793339, LOC100794018, LOC100797186, LOC100798091, LOC100814674, LOC100817681, LOC100818746, LOC100818929, LOC102665762, LOC102667848]
GO:0006807	nitrogen compound metabolic process	GO_BiologicalProcess-EBI-UniProt-GOA_25.02.2019_00h00	0.739754	1	0.0390384	0.273269	[2]	Group8	0.2791	34	[LOC100499665, LOC100778978, LOC100779501, LOC100780613, LOC100781111, LOC100782194, LOC100782588, LOC100783127, LOC100783263, LOC100783660, LOC100785033, LOC100785391, LOC100786858, LOC100786939, LOC100787157, LOC100787686, LOC100787875, LOC100789296, LOC100791411, LOC100793339, LOC100794018, LOC100794908, LOC100797019, LOC100797186, LOC100798091, LOC100798792, LOC100814674, LOC100817681, LOC100…
GO:0009058	biosynthetic process	GO_BiologicalProcess-EBI-UniProt-GOA_25.02.2019_00h00	0.0222311	1	0.0390384	0.273269	[2]	Group8	0.39859	26	[CHS9, LOC100499665, LOC100527378, LOC100779501, LOC100780613, LOC100782194, LOC100782588, LOC100783127, LOC100785033, LOC100786646, LOC100786858, LOC100787202, LOC100789075, LOC100789296, LOC100789821, LOC100791411, LOC100792581, LOC100793339, LOC100794908, LOC100797019, LOC100798792, LOC100814674, LOC100817864, LOC102667848, LOC106794283, SHMT]
GO:0044237	cellular metabolic process	GO_BiologicalProcess-EBI-UniProt-GOA_25.02.2019_00h00	0.19608	1	0.0390384	0.273269	[2]	Group8	0.307757	44	[LOC100499665, LOC100527378, LOC100776174, LOC100776708, LOC100777247, LOC100777773, LOC100778978, LOC100779501, LOC100780082, LOC100780613, LOC100781111, LOC100782194, LOC100782588, LOC100783127, LOC100783263, LOC100784723, LOC100784860, LOC100785033, LOC100785391, LOC100785608, LOC100786646, LOC100786858, LOC100786939, LOC100787157, LOC100787202, LOC100787875, LOC100789296, LOC100789821, LOC100…
GO:0044238	primary metabolic process	GO_BiologicalProcess-EBI-UniProt-GOA_25.02.2019_00h00	0.0662265	1	0.0390384	0.273269	[2]	Group8	0.326125	46	[LOC100499665, LOC100527378, LOC100776174, LOC100776708, LOC100777247, LOC100777773, LOC100778978, LOC100779501, LOC100780082, LOC100780613, LOC100781111, LOC100782194, LOC100782588, LOC100783127, LOC100783263, LOC100783660, LOC100784723, LOC100785033, LOC100785391, LOC100785608, LOC100786646, LOC100786858, LOC100786939, LOC100787157, LOC100787202, LOC100787686, LOC100787875, LOC100789296, LOC100…
GO:0071704	organic substance metabolic process	GO_BiologicalProcess-EBI-UniProt-GOA_25.02.2019_00h00	0.197758	1	0.0390384	0.273269	[2]	Group8	0.306974	46	[LOC100499665, LOC100527378, LOC100776174, LOC100776708, LOC100777247, LOC100777773, LOC100778978, LOC100779501, LOC100780082, LOC100780613, LOC100781111, LOC100782194, LOC100782588, LOC100783127, LOC100783263, LOC100783660, LOC100784723, LOC100785033, LOC100785391, LOC100785608, LOC100786646, LOC100786858, LOC100786939, LOC100787157, LOC100787202, LOC100787686, LOC100787875, LOC100789296, LOC100…
GO:0140096	catalytic activity, acting on a protein	GO_MolecularFunction-EBI-UniProt-GOA_25.02.2019_00h00	0.534708	1	0.0390384	0.273269	[2]	Group8	0.306413	14	[LOC100781111, LOC100782588, LOC100783660, LOC100785033, LOC100785391, LOC100786858, LOC100787157, LOC100787686, LOC100787875, LOC100797186, LOC100798091, LOC100817681, LOC100818929, SUB1]
GO:0019222	regulation of metabolic process	GO_BiologicalProcess-EBI-UniProt-GOA_25.02.2019_00h00	0.870713	1	0.0390384	0.273269	[2, 3]	Group8	0.271069	11	[LOC100779501, LOC100780613, LOC100782194, LOC100783127, LOC100785033, LOC100789296, LOC100791411, LOC100793339, LOC100794018, LOC100814674, LOC102667848]
GO:0050794	regulation of cellular process	GO_BiologicalProcess-EBI-UniProt-GOA_25.02.2019_00h00	0.259109	1	0.0390384	0.273269	[2, 3]	Group8	0.3324	19	[LOC100779501, LOC100780613, LOC100781111, LOC100782053, LOC100782194, LOC100783127, LOC100785033, LOC100785391, LOC100789296, LOC100791411, LOC100793339, LOC100794018, LOC100797186, LOC100798091, LOC100814674, LOC100817681, LOC100818746, LOC100818929, LOC102667848]
GO:0006725	cellular aromatic compound metabolic process	GO_BiologicalProcess-EBI-UniProt-GOA_25.02.2019_00h00	0.889093	1	0.0390384	0.273269	[3]	Group8	0.270773	16	[LOC100499665, LOC100778978, LOC100779501, LOC100780613, LOC100782194, LOC100783127, LOC100783263, LOC100785033, LOC100786939, LOC100793339, LOC100797019, LOC100798792, LOC100814674, LOC100818398, LOC102667848, SHMT]
GO:0006793	phosphorus metabolic process	GO_BiologicalProcess-EBI-UniProt-GOA_25.02.2019_00h00	0.866556	1	0.0390384	0.273269	[3]	Group8	0.268384	10	[LOC100780082, LOC100781111, LOC100785033, LOC100787157, LOC100794018, LOC100797186, LOC100798091, LOC100798792, LOC100817681, LOC100818929]
GO:0034641	cellular nitrogen compound metabolic process	GO_BiologicalProcess-EBI-UniProt-GOA_25.02.2019_00h00	1	1	0.0390384	0.273269	[3]	Group8	0.254987	17	[LOC100499665, LOC100778978, LOC100779501, LOC100780613, LOC100782194, LOC100783127, LOC100783263, LOC100785033, LOC100786939, LOC100789296, LOC100791411, LOC100793339, LOC100798792, LOC100814674, LOC100817864, LOC100818398, LOC102667848]
GO:0043170	macromolecule metabolic process	GO_BiologicalProcess-EBI-UniProt-GOA_25.02.2019_00h00	1	1	0.0390384	0.273269	[3]	Group8	0.266621	31	[LOC100499665, LOC100778978, LOC100779501, LOC100780613, LOC100781111, LOC100782194, LOC100782588, LOC100783127, LOC100783263, LOC100783660, LOC100785033, LOC100785391, LOC100786858, LOC100787157, LOC100787686, LOC100787875, LOC100789296, LOC100789821, LOC100791411, LOC100793339, LOC100794018, LOC100794908, LOC100797186, LOC100798091, LOC100814674, LOC100817681, LOC100817864, LOC100818398, LOC100…
GO:0044249	cellular biosynthetic process	GO_BiologicalProcess-EBI-UniProt-GOA_25.02.2019_00h00	0.129135	1	0.0390384	0.273269	[3]	Group8	0.357491	22	[LOC100499665, LOC100527378, LOC100779501, LOC100780613, LOC100782194, LOC100782588, LOC100783127, LOC100785033, LOC100786646, LOC100786858, LOC100787202, LOC100789296, LOC100789821, LOC100791411, LOC100793339, LOC100794908, LOC100797019, LOC100798792, LOC100814674, LOC100817864, LOC102667848, SHMT]
GO:0046483	heterocycle metabolic process	GO_BiologicalProcess-EBI-UniProt-GOA_25.02.2019_00h00	1	1	0.0390384	0.273269	[3]	Group8	0.260236	15	[LOC100499665, LOC100778978, LOC100779501, LOC100780613, LOC100782194, LOC100783127, LOC100783263, LOC100785033, LOC100786939, LOC100793339, LOC100798792, LOC100814674, LOC100818398, LOC102667848, SHMT]
GO:1901360	organic cyclic compound metabolic process	GO_BiologicalProcess-EBI-UniProt-GOA_25.02.2019_00h00	0.889837	1	0.0390384	0.273269	[3]	Group8	0.268592	16	[LOC100499665, LOC100778978, LOC100779501, LOC100780613, LOC100782194, LOC100783127, LOC100783263, LOC100785033, LOC100786939, LOC100793339, LOC100797019, LOC100798792, LOC100814674, LOC100818398, LOC102667848, SHMT]
GO:1901564	organonitrogen compound metabolic process	GO_BiologicalProcess-EBI-UniProt-GOA_25.02.2019_00h00	0.310957	1	0.0390384	0.273269	[3]	Group8	0.315623	24	[LOC100499665, LOC100781111, LOC100782588, LOC100783660, LOC100785033, LOC100785391, LOC100786858, LOC100786939, LOC100787157, LOC100787686, LOC100787875, LOC100789296, LOC100791411, LOC100794018, LOC100794908, LOC100797019, LOC100797186, LOC100798091, LOC100798792, LOC100817681, LOC100817864, LOC100818929, SHMT, SUB1]
GO:1901576	organic substance biosynthetic process	GO_BiologicalProcess-EBI-UniProt-GOA_25.02.2019_00h00	0.171954	1	0.0390384	0.273269	[3]	Group8	0.348101	22	[LOC100499665, LOC100527378, LOC100779501, LOC100780613, LOC100782194, LOC100782588, LOC100783127, LOC100785033, LOC100786646, LOC100786858, LOC100787202, LOC100789296, LOC100789821, LOC100791411, LOC100793339, LOC100794908, LOC100797019, LOC100798792, LOC100814674, LOC100817864, LOC102667848, SHMT]
GO:0006139	nucleobase-containing compound metabolic process	GO_BiologicalProcess-EBI-UniProt-GOA_25.02.2019_00h00	1	1	0.0390384	0.273269	[3, 4]	Group8	0.255521	14	[LOC100499665, LOC100778978, LOC100779501, LOC100780613, LOC100782194, LOC100783127, LOC100783263, LOC100785033, LOC100786939, LOC100793339, LOC100798792, LOC100814674, LOC100818398, LOC102667848]
GO:0019538	protein metabolic process	GO_BiologicalProcess-EBI-UniProt-GOA_25.02.2019_00h00	0.413998	1	0.0390384	0.273269	[3, 4]	Group8	0.314961	20	[LOC100499665, LOC100781111, LOC100782588, LOC100783660, LOC100785033, LOC100785391, LOC100786858, LOC100787157, LOC100787686, LOC100787875, LOC100789296, LOC100791411, LOC100794018, LOC100794908, LOC100797186, LOC100798091, LOC100817681, LOC100817864, LOC100818929, SUB1]
GO:0031323	regulation of cellular metabolic process	GO_BiologicalProcess-EBI-UniProt-GOA_25.02.2019_00h00	1	1	0.0390384	0.273269	[3, 4]	Group8	0.262536	10	[LOC100780613, LOC100782194, LOC100783127, LOC100785033, LOC100789296, LOC100791411, LOC100793339, LOC100794018, LOC100814674, LOC102667848]
GO:0044260	cellular macromolecule metabolic process	GO_BiologicalProcess-EBI-UniProt-GOA_25.02.2019_00h00	0.725616	1	0.0390384	0.273269	[3, 4]	Group8	0.278753	27	[LOC100499665, LOC100779501, LOC100780613, LOC100781111, LOC100782194, LOC100782588, LOC100783127, LOC100783263, LOC100785033, LOC100785391, LOC100786858, LOC100787157, LOC100787875, LOC100789296, LOC100789821, LOC100791411, LOC100793339, LOC100794018, LOC100794908, LOC100797186, LOC100798091, LOC100814674, LOC100817681, LOC100817864, LOC100818398, LOC100818929, LOC102667848]
GO:0051171	regulation of nitrogen compound metabolic process	GO_BiologicalProcess-EBI-UniProt-GOA_25.02.2019_00h00	0.866018	1	0.0390384	0.273269	[3, 4]	Group8	0.269542	10	[LOC100780613, LOC100782194, LOC100783127, LOC100785033, LOC100789296, LOC100791411, LOC100793339, LOC100794018, LOC100814674, LOC102667848]
GO:0060255	regulation of macromolecule metabolic process	GO_BiologicalProcess-EBI-UniProt-GOA_25.02.2019_00h00	0.868879	1	0.0390384	0.273269	[3, 4]	Group8	0.276521	11	[LOC100779501, LOC100780613, LOC100782194, LOC100783127, LOC100785033, LOC100789296, LOC100791411, LOC100793339, LOC100794018, LOC100814674, LOC102667848]
GO:0080090	regulation of primary metabolic process	GO_BiologicalProcess-EBI-UniProt-GOA_25.02.2019_00h00	0.866659	1	0.0390384	0.273269	[3, 4]	Group8	0.268168	10	[LOC100780613, LOC100782194, LOC100783127, LOC100785033, LOC100789296, LOC100791411, LOC100793339, LOC100794018, LOC100814674, LOC102667848]
GO:0006796	phosphate-containing compound metabolic process	GO_BiologicalProcess-EBI-UniProt-GOA_25.02.2019_00h00	0.866018	1	0.0390384	0.273269	[4]	Group8	0.269542	10	[LOC100780082, LOC100781111, LOC100785033, LOC100787157, LOC100794018, LOC100797186, LOC100798091, LOC100798792, LOC100817681, LOC100818929]
GO:0009059	macromolecule biosynthetic process	GO_BiologicalProcess-EBI-UniProt-GOA_25.02.2019_00h00	0.361721	1	0.0390384	0.273269	[4]	Group8	0.330442	16	[LOC100499665, LOC100779501, LOC100780613, LOC100782194, LOC100782588, LOC100783127, LOC100785033, LOC100786858, LOC100789296, LOC100789821, LOC100791411, LOC100793339, LOC100794908, LOC100814674, LOC100817864, LOC102667848]
GO:0010467	gene expression	GO_BiologicalProcess-EBI-UniProt-GOA_25.02.2019_00h00	1	1	0.0390384	0.273269	[4]	Group8	0.250048	13	[LOC100499665, LOC100778978, LOC100780613, LOC100782194, LOC100783127, LOC100783660, LOC100785033, LOC100789296, LOC100791411, LOC100793339, LOC100814674, LOC100817864, LOC102667848]
GO:0043412	macromolecule modification	GO_BiologicalProcess-EBI-UniProt-GOA_25.02.2019_00h00	0.879698	1	0.0390384	0.273269	[4]	Group8	0.27027	13	[LOC100778978, LOC100781111, LOC100782588, LOC100785033, LOC100786858, LOC100787157, LOC100787875, LOC100794018, LOC100794908, LOC100797186, LOC100798091, LOC100817681, LOC100818929]
GO:0044271	cellular nitrogen compound biosynthetic process	GO_BiologicalProcess-EBI-UniProt-GOA_25.02.2019_00h00	1	1	0.0390384	0.273269	[4]	Group8	0.256739	12	[LOC100499665, LOC100780613, LOC100782194, LOC100783127, LOC100785033, LOC100789296, LOC100791411, LOC100793339, LOC100798792, LOC100814674, LOC100817864, LOC102667848]
GO:1901566	organonitrogen compound biosynthetic process	GO_BiologicalProcess-EBI-UniProt-GOA_25.02.2019_00h00	0.0437978	1	0.0390384	0.273269	[4]	Group8	0.496524	10	[LOC100499665, LOC100782588, LOC100786858, LOC100789296, LOC100791411, LOC100794908, LOC100797019, LOC100798792, LOC100817864, SHMT]
GO:0034645	cellular macromolecule biosynthetic process	GO_BiologicalProcess-EBI-UniProt-GOA_25.02.2019_00h00	0.285231	1	0.0390384	0.273269	[4, 5]	Group8	0.337126	16	[LOC100499665, LOC100779501, LOC100780613, LOC100782194, LOC100782588, LOC100783127, LOC100785033, LOC100786858, LOC100789296, LOC100789821, LOC100791411, LOC100793339, LOC100794908, LOC100814674, LOC100817864, LOC102667848]
GO:0036211	protein modification process	GO_BiologicalProcess-EBI-UniProt-GOA_25.02.2019_00h00	0.873652	1	0.0390384	0.273269	[4, 5]	Group8	0.276561	12	[LOC100781111, LOC100782588, LOC100785033, LOC100786858, LOC100787157, LOC100787875, LOC100794018, LOC100794908, LOC100797186, LOC100798091, LOC100817681, LOC100818929]
GO:0044267	cellular protein metabolic process	GO_BiologicalProcess-EBI-UniProt-GOA_25.02.2019_00h00	0.574869	1	0.0390384	0.273269	[4, 5]	Group8	0.294781	17	[LOC100499665, LOC100781111, LOC100782588, LOC100785033, LOC100785391, LOC100786858, LOC100787157, LOC100787875, LOC100789296, LOC100791411, LOC100794018, LOC100794908, LOC100797186, LOC100798091, LOC100817681, LOC100817864, LOC100818929]
GO:0090304	nucleic acid metabolic process	GO_BiologicalProcess-EBI-UniProt-GOA_25.02.2019_00h00	0.881223	1	0.0390384	0.273269	[4, 5]	Group8	0.238663	12	[LOC100499665, LOC100778978, LOC100779501, LOC100780613, LOC100782194, LOC100783127, LOC100783263, LOC100785033, LOC100793339, LOC100814674, LOC100818398, LOC102667848]
a ALDH11A1, Glyma.02g202500; CHS9, Glyma.08g109500; J1, Glyma.08g109700; LOC100305465, Glyma.19g239200; LOC100305931, Glyma.13g256000; LOC100306127, Glyma.19g238000; LOC100499665, Glyma.03g241100; LOC100527378, Glyma.19g240100; LOC100776174, Glyma.11g129600; LOC100776708, Glyma.11g129700; LOC100777247, Glyma.11g129700; LOC100777773, Glyma.11g129900; LOC100778050, Glyma.08g109100; LOC100778978, Gl…
