# Supplementary material for: QTL mapping reveals key factors related to the isoflavone contents and agronomic traits of soybean (Glycine max)
Source: BMC Plant Biol. 2023 Oct 26;23:517. doi: 10.1186/s12870-023-04519-x (PMC10601131; doi:10.1186/s12870-023-04519-x)
Supplement: Supplementary file 13 — Additional file 13: Table S6. Information of GO terms for isoflavone contents. [file 12870_2023_4519_MOESM13_ESM.xlsx]

## Sheet: Sheet1
Table S6. Information of GO terms for isoflavone contents.
ID	Term	Ontology Source	Term PValue	Term PValue Corrected with Bonferroni step down	Group PValue	Group PValue Corrected with Bonferroni step down	GOLevels	GOGroups	% Associated Genes	Nr. Genes	Associated Genes Founda
GO:0006508	proteolysis	GO_BiologicalProcess-EBI-UniProt-GOA_25.02.2019_00h00	0.0727576	1	0.0727576	0.800333	[4, 5]	Group00	0.70922	10	[LOC100777609, LOC100780538, LOC100784483, LOC100789064, LOC100806554, LOC100811974, LOC100814594, LOC100815281, LOC102665265, LOC547838]
GO:0016787	hydrolase activity	GO_MolecularFunction-EBI-UniProt-GOA_25.02.2019_00h00	0.0252562	1	0.0252562	0.303074	[2]	Group01	0.579768	29	[GLYII-4, LOC100776708, LOC100777145, LOC100777609, LOC100777773, LOC100780538, LOC100782692, LOC100784483, LOC100784706, LOC100785608, LOC100785694, LOC100787834, LOC100788534, LOC100789064, LOC100791515, LOC100793651, LOC100797320, LOC100799468, LOC100806041, LOC100809023, LOC100810906, LOC100812451, LOC100812620, LOC100813861, LOC100815281, LOC100818820, LOC100819281, LOC102665265, LOC547838]
GO:0005515	protein binding	GO_MolecularFunction-EBI-UniProt-GOA_25.02.2019_00h00	0.115424	1	0.115424	0.80797	[2]	Group02	0.561798	16	[CDPK, LOC100776524, LOC100785901, LOC100788374, LOC100806566, LOC100812451, LOC100812785, LOC100813861, LOC100814594, LOC100815281, LOC100817249, LOC100818831, LOC100819281, LOC102666498, LOC106796315, LOC547838]
GO:0032991	protein-containing complex	GO_CellularComponent-EBI-UniProt-GOA_25.02.2019_00h00	0.109813	1	0.109813	0.878506	[1]	Group03	0.240269	10	[LOC100305490, LOC100782692, LOC100784483, LOC100798948, LOC100810906, LOC100811902, LOC100813861, LOC100814594, LOC100815281, LOC547838]
GO:0044281	small molecule metabolic process	GO_BiologicalProcess-EBI-UniProt-GOA_25.02.2019_00h00	0.0845601	1	0.0845601	0.845601	[2]	Group04	0.632578	12	[ACCC-3, GLYII-4, LOC100776708, LOC100777145, LOC100777773, LOC100785608, LOC100785885, LOC100786646, LOC100787202, LOC100798044, LOC100801418, LOC100806041]
GO:0055114	oxidation-reduction process	GO_BiologicalProcess-EBI-UniProt-GOA_25.02.2019_00h00	0.414222	1	0.414222	1	[2]	Group05	0.4858	13	[LOC100527878, LOC100781684, LOC100783059, LOC100786646, LOC100787202, LOC100787995, LOC100792657, LOC100793649, LOC100809492, LOC100813159, LOC100813526, LOC100814147, LOC100814238]
GO:0016491	oxidoreductase activity	GO_BiologicalProcess-EBI-UniProt-GOA_25.02.2019_00h00	0.400622	1	0.414222	1	[3]	Group05	0.482509	12	[LOC100781684, LOC100783059, LOC100786646, LOC100787202, LOC100787995, LOC100792657, LOC100793649, LOC100809492, LOC100813159, LOC100813526, LOC100814147, LOC100814238]
GO:0071840	cellular component organization or biogenesis	GO_BiologicalProcess-EBI-UniProt-GOA_25.02.2019_00h00	1	1	1	1	[1]	Group06	0.385871	13	[BZIP113, LOC100527878, LOC100784483, LOC100785694, LOC100791515, LOC100798948, LOC100799468, LOC100810906, LOC100812348, LOC100812451, LOC100814594, LOC100818820, LOC100820349]
GO:0016043	cellular component organization	GO_BiologicalProcess-EBI-UniProt-GOA_25.02.2019_00h00	1	1	1	1	[2]	Group06	0.369004	11	[BZIP113, LOC100527878, LOC100784483, LOC100791515, LOC100798948, LOC100799468, LOC100812348, LOC100812451, LOC100814594, LOC100818820, LOC100820349]
GO:0071944	cell periphery	GO_CellularComponent-EBI-UniProt-GOA_25.02.2019_00h00	0.155746	1	0.155746	0.934478	[2, 3]	Group07	0.552296	16	[LOC100500090, LOC100780014, LOC100783399, LOC100790987, LOC100791515, LOC100794677, LOC100800503, LOC100802303, LOC100804971, LOC100807337, LOC100807801, LOC100812451, LOC100814238, LOC100820258, LOC102666498, SWEET42]
GO:0005886	plasma membrane	GO_CellularComponent-EBI-UniProt-GOA_25.02.2019_00h00	0.0866903	1	0.155746	0.934478	[2, 3, 4]	Group07	0.615258	15	[LOC100500090, LOC100780014, LOC100790987, LOC100791515, LOC100794677, LOC100800503, LOC100802303, LOC100804971, LOC100807337, LOC100807801, LOC100812451, LOC100814238, LOC100820258, LOC102666498, SWEET42]
GO:0016817	hydrolase activity, acting on acid anhydrides	GO_MolecularFunction-EBI-UniProt-GOA_25.02.2019_00h00	0.0851744	1	0.0851744	0.76657	[3]	Group08	0.666223	10	[LOC100784483, LOC100785694, LOC100788534, LOC100791515, LOC100793651, LOC100810906, LOC100812451, LOC100813861, LOC100819281, LOC547838]
GO:0016818	hydrolase activity, acting on acid anhydrides, in phosphorus-containing anhydrides	GO_MolecularFunction-EBI-UniProt-GOA_25.02.2019_00h00	0.083997	1	0.0851744	0.76657	[4]	Group08	0.669344	10	[LOC100784483, LOC100785694, LOC100788534, LOC100791515, LOC100793651, LOC100810906, LOC100812451, LOC100813861, LOC100819281, LOC547838]
GO:0009056	catabolic process	GO_BiologicalProcess-EBI-UniProt-GOA_25.02.2019_00h00	0.0118221	0.945771	0.0118221	0.16551	[2]	Group09	0.734282	16	[GLYII-4, LOC100776708, LOC100777773, LOC100782692, LOC100783059, LOC100785608, LOC100785694, LOC100787834, LOC100801418, LOC100806554, LOC100808763, LOC100811974, LOC100813526, LOC100814594, LOC100815281, LOC547838]
GO:0044248	cellular catabolic process	GO_BiologicalProcess-EBI-UniProt-GOA_25.02.2019_00h00	0.0245201	1	0.0118221	0.16551	[3]	Group09	0.757576	13	[GLYII-4, LOC100776708, LOC100777773, LOC100782692, LOC100785608, LOC100785694, LOC100806554, LOC100808763, LOC100811974, LOC100813526, LOC100814594, LOC100815281, LOC547838]
GO:1901575	organic substance catabolic process	GO_BiologicalProcess-EBI-UniProt-GOA_25.02.2019_00h00	0.175982	1	0.0118221	0.16551	[3]	Group09	0.584174	11	[GLYII-4, LOC100782692, LOC100785694, LOC100787834, LOC100801418, LOC100806554, LOC100808763, LOC100811974, LOC100814594, LOC100815281, LOC547838]
GO:0051179	localization	GO_BiologicalProcess-EBI-UniProt-GOA_25.02.2019_00h00	0.348274	1	0.348274	1	[1]	Group10	0.294262	12	[LOC100784483, LOC100790672, LOC100790987, LOC100791515, LOC100802303, LOC100811902, LOC100812451, LOC100818831, LOC100819281, LOC100820349, SWEET41, SWEET42]
GO:0051234	establishment of localization	GO_BiologicalProcess-EBI-UniProt-GOA_25.02.2019_00h00	0.336238	1	0.348274	1	[2]	Group10	0.280541	11	[LOC100784483, LOC100790672, LOC100790987, LOC100791515, LOC100802303, LOC100811902, LOC100818831, LOC100819281, LOC100820349, SWEET41, SWEET42]
GO:0006810	transport	GO_BiologicalProcess-EBI-UniProt-GOA_25.02.2019_00h00	0.334711	1	0.348274	1	[3]	Group10	0.284238	11	[LOC100784483, LOC100790672, LOC100790987, LOC100791515, LOC100802303, LOC100811902, LOC100818831, LOC100819281, LOC100820349, SWEET41, SWEET42]
GO:0071702	organic substance transport	GO_BiologicalProcess-EBI-UniProt-GOA_25.02.2019_00h00	0.235004	1	0.348274	1	[4]	Group10	0.560224	10	[LOC100784483, LOC100790672, LOC100791515, LOC100802303, LOC100811902, LOC100818831, LOC100819281, LOC100820349, SWEET41, SWEET42]
GO:0016020	membrane	GO_CellularComponent-EBI-UniProt-GOA_25.02.2019_00h00	1	1	1	1	[1]	Group11	0.387039	43	[LOC100306219, LOC100500090, LOC100780014, LOC100782341, LOC100784483, LOC100785901, LOC100786400, LOC100786401, LOC100788273, LOC100789939, LOC100790485, LOC100790672, LOC100790987, LOC100791515, LOC100794677, LOC100800503, LOC100802303, LOC100804971, LOC100806041, LOC100806554, LOC100806566, LOC100807106, LOC100807260, LOC100807337, LOC100807801, LOC100811430, LOC100811902, LOC100812451, LOC100…
GO:0044425	membrane part	GO_CellularComponent-EBI-UniProt-GOA_25.02.2019_00h00	0.44077	1	1	1	[1, 2]	Group11	0.343365	34	[LOC100306219, LOC100780014, LOC100782341, LOC100784483, LOC100785901, LOC100786400, LOC100786401, LOC100788273, LOC100789939, LOC100790485, LOC100790672, LOC100790987, LOC100791515, LOC100794677, LOC100802303, LOC100806554, LOC100806566, LOC100807106, LOC100807260, LOC100807337, LOC100811430, LOC100811902, LOC100813159, LOC100813526, LOC100813958, LOC100814068, LOC100814147, LOC100814238, LOC100…
GO:0031224	intrinsic component of membrane	GO_CellularComponent-EBI-UniProt-GOA_25.02.2019_00h00	0.557098	1	1	1	[2, 3]	Group11	0.351438	33	[LOC100306219, LOC100780014, LOC100782341, LOC100784483, LOC100785901, LOC100786400, LOC100786401, LOC100788273, LOC100789939, LOC100790485, LOC100790672, LOC100790987, LOC100791515, LOC100794677, LOC100802303, LOC100806554, LOC100806566, LOC100807106, LOC100807260, LOC100807337, LOC100811430, LOC100813159, LOC100813526, LOC100813958, LOC100814068, LOC100814147, LOC100814238, LOC100815652, LOC100…
GO:0016021	integral component of membrane	GO_CellularComponent-EBI-UniProt-GOA_25.02.2019_00h00	0.623198	1	1	1	[3, 4]	Group11	0.356025	33	[LOC100306219, LOC100780014, LOC100782341, LOC100784483, LOC100785901, LOC100786400, LOC100786401, LOC100788273, LOC100789939, LOC100790485, LOC100790672, LOC100790987, LOC100791515, LOC100794677, LOC100802303, LOC100806554, LOC100806566, LOC100807106, LOC100807260, LOC100807337, LOC100811430, LOC100813159, LOC100813526, LOC100813958, LOC100814068, LOC100814147, LOC100814238, LOC100815652, LOC100…
GO:0005623	cell	GO_CellularComponent-EBI-UniProt-GOA_25.02.2019_00h00	0.929769	1	0.534021	1	[1]	Group12	0.382235	63	[CDPK, CYP56, LOC100305490, LOC100500090, LOC100500529, LOC100527878, LOC100776524, LOC100777145, LOC100777570, LOC100780014, LOC100780785, LOC100780892, LOC100781684, LOC100782692, LOC100783399, LOC100784483, LOC100785694, LOC100785901, LOC100790987, LOC100791515, LOC100791531, LOC100793651, LOC100794677, LOC100797320, LOC100797893, LOC100798948, LOC100800503, LOC100800878, LOC100801418, LOC1008…
GO:0043226	organelle	GO_CellularComponent-EBI-UniProt-GOA_25.02.2019_00h00	0.644401	1	0.534021	1	[1]	Group12	0.364457	42	[CDPK, CYP56, LOC100305490, LOC100500529, LOC100527878, LOC100776524, LOC100777570, LOC100780785, LOC100780892, LOC100782692, LOC100784483, LOC100785694, LOC100785901, LOC100791515, LOC100791531, LOC100793651, LOC100797893, LOC100798948, LOC100800878, LOC100801418, LOC100806041, LOC100807260, LOC100808763, LOC100809023, LOC100809844, LOC100810906, LOC100811445, LOC100811902, LOC100812348, LOC1008…
GO:0044464	cell part	GO_CellularComponent-EBI-UniProt-GOA_25.02.2019_00h00	0.929882	1	0.534021	1	[1, 2]	Group12	0.383568	62	[CDPK, CYP56, LOC100305490, LOC100500090, LOC100500529, LOC100527878, LOC100776524, LOC100777145, LOC100777570, LOC100780014, LOC100780785, LOC100780892, LOC100781684, LOC100782692, LOC100783399, LOC100784483, LOC100785694, LOC100785901, LOC100790987, LOC100791515, LOC100791531, LOC100793651, LOC100794677, LOC100797320, LOC100797893, LOC100798948, LOC100800503, LOC100800878, LOC100801418, LOC1008…
GO:0050789	regulation of biological process	GO_BiologicalProcess-EBI-UniProt-GOA_25.02.2019_00h00	1	1	0.534021	1	[1, 2]	Group12	0.378601	23	[CDPK, CYP56, LOC100500529, LOC100777609, LOC100780014, LOC100780785, LOC100780892, LOC100782692, LOC100789064, LOC100791531, LOC100798948, LOC100800878, LOC100807337, LOC100807801, LOC100808763, LOC100809023, LOC100812451, LOC100812785, LOC100814068, LOC100815281, LOC100816612, LOC100817249, LOC547838]
GO:0043227	membrane-bounded organelle	GO_CellularComponent-EBI-UniProt-GOA_25.02.2019_00h00	0.924598	1	0.534021	1	[2]	Group12	0.37843	40	[CDPK, CYP56, LOC100500529, LOC100527878, LOC100776524, LOC100777570, LOC100780785, LOC100780892, LOC100782692, LOC100784483, LOC100785694, LOC100785901, LOC100791515, LOC100791531, LOC100793651, LOC100797893, LOC100798948, LOC100800878, LOC100801418, LOC100806041, LOC100807260, LOC100808763, LOC100809023, LOC100809844, LOC100810906, LOC100811445, LOC100811902, LOC100812348, LOC100812451, LOC1008…
GO:0005622	intracellular	GO_CellularComponent-EBI-UniProt-GOA_25.02.2019_00h00	0.370704	1	0.534021	1	[2, 3]	Group12	0.348078	48	[CDPK, CYP56, LOC100305490, LOC100500529, LOC100527878, LOC100776524, LOC100777145, LOC100777570, LOC100780785, LOC100780892, LOC100781684, LOC100782692, LOC100784483, LOC100785694, LOC100785901, LOC100791515, LOC100791531, LOC100793651, LOC100797320, LOC100797893, LOC100798948, LOC100800878, LOC100801418, LOC100806041, LOC100807260, LOC100808763, LOC100809023, LOC100809492, LOC100809844, LOC1008…
GO:0003676	nucleic acid binding	GO_MolecularFunction-EBI-UniProt-GOA_25.02.2019_00h00	0.72113	1	0.534021	1	[3]	Group12	0.345643	19	[CYP56, LOC100305490, LOC100777570, LOC100780785, LOC100780892, LOC100782692, LOC100785694, LOC100788534, LOC100789957, LOC100791531, LOC100793651, LOC100797893, LOC100804148, LOC100809844, LOC100810906, LOC100811445, LOC100815020, LOC100815555, LOC106796315]
GO:0044424	intracellular part	GO_CellularComponent-EBI-UniProt-GOA_25.02.2019_00h00	0.370704	1	0.534021	1	[2, 3, 4]	Group12	0.348078	48	[CDPK, CYP56, LOC100305490, LOC100500529, LOC100527878, LOC100776524, LOC100777145, LOC100777570, LOC100780785, LOC100780892, LOC100781684, LOC100782692, LOC100784483, LOC100785694, LOC100785901, LOC100791515, LOC100791531, LOC100793651, LOC100797320, LOC100797893, LOC100798948, LOC100800878, LOC100801418, LOC100806041, LOC100807260, LOC100808763, LOC100809023, LOC100809492, LOC100809844, LOC1008…
GO:0043229	intracellular organelle	GO_CellularComponent-EBI-UniProt-GOA_25.02.2019_00h00	0.710752	1	0.534021	1	[2, 3, 4, 5]	Group12	0.3649	42	[CDPK, CYP56, LOC100305490, LOC100500529, LOC100527878, LOC100776524, LOC100777570, LOC100780785, LOC100780892, LOC100782692, LOC100784483, LOC100785694, LOC100785901, LOC100791515, LOC100791531, LOC100793651, LOC100797893, LOC100798948, LOC100800878, LOC100801418, LOC100806041, LOC100807260, LOC100808763, LOC100809023, LOC100809844, LOC100810906, LOC100811445, LOC100811902, LOC100812348, LOC1008…
GO:0005737	cytoplasm	GO_CellularComponent-EBI-UniProt-GOA_25.02.2019_00h00	1	1	0.534021	1	[3, 4, 5]	Group12	0.381773	31	[CDPK, LOC100305490, LOC100500529, LOC100527878, LOC100776524, LOC100777145, LOC100781684, LOC100782692, LOC100784483, LOC100785901, LOC100791515, LOC100797320, LOC100800878, LOC100801418, LOC100806041, LOC100807260, LOC100809023, LOC100809492, LOC100811902, LOC100812348, LOC100812451, LOC100814147, LOC100814594, LOC100815281, LOC100816522, LOC100816612, LOC100817249, LOC100818831, LOC100820349, …
GO:0043231	intracellular membrane-bounded organelle	GO_CellularComponent-EBI-UniProt-GOA_25.02.2019_00h00	0.849491	1	0.534021	1	[3, 4, 5, 6]	Group12	0.375108	39	[CDPK, CYP56, LOC100500529, LOC100527878, LOC100776524, LOC100777570, LOC100780785, LOC100780892, LOC100782692, LOC100784483, LOC100785694, LOC100785901, LOC100791515, LOC100791531, LOC100793651, LOC100797893, LOC100798948, LOC100800878, LOC100801418, LOC100806041, LOC100807260, LOC100808763, LOC100809023, LOC100809844, LOC100810906, LOC100811445, LOC100812348, LOC100812451, LOC100814147, LOC1008…
GO:0044444	cytoplasmic part	GO_CellularComponent-EBI-UniProt-GOA_25.02.2019_00h00	0.368174	1	0.534021	1	[3, 4, 5, 6]	Group12	0.316106	20	[LOC100305490, LOC100500529, LOC100527878, LOC100776524, LOC100781684, LOC100784483, LOC100785901, LOC100791515, LOC100797320, LOC100806041, LOC100807260, LOC100809492, LOC100811902, LOC100812348, LOC100814147, LOC100814594, LOC100816612, LOC100820349, LOC102663764, LOC547838]
GO:0005634	nucleus	GO_CellularComponent-EBI-UniProt-GOA_25.02.2019_00h00	0.170425	1	0.534021	1	[4, 5, 6, 7]	Group12	0.490757	30	[CDPK, CYP56, LOC100500529, LOC100777570, LOC100780785, LOC100780892, LOC100782692, LOC100785694, LOC100791531, LOC100793651, LOC100797893, LOC100798948, LOC100800878, LOC100801418, LOC100808763, LOC100809023, LOC100809844, LOC100810906, LOC100811445, LOC100812348, LOC100812451, LOC100814594, LOC100815020, LOC100815281, LOC100815555, LOC100816612, LOC100817249, LOC100818831, LOC106796315, LOC5478…
GO:0023052	signaling	GO_BiologicalProcess-EBI-UniProt-GOA_25.02.2019_00h00	0.0420661	1	0.596686	1	[1]	Group13	0.704225	12	[CDPK, LOC100780014, LOC100780892, LOC100791531, LOC100800878, LOC100807337, LOC100809023, LOC100812451, LOC100812785, LOC100814068, LOC100817249, LOC547838]
GO:0050896	response to stimulus	GO_BiologicalProcess-EBI-UniProt-GOA_25.02.2019_00h00	0.00872829	0.759361	0.596686	1	[1]	Group13	0.646329	25	[CDPK, LOC100776708, LOC100777773, LOC100780014, LOC100780892, LOC100785608, LOC100788534, LOC100790672, LOC100791531, LOC100793651, LOC100797320, LOC100799468, LOC100800878, LOC100806566, LOC100807337, LOC100807801, LOC100809023, LOC100812451, LOC100812785, LOC100813526, LOC100814068, LOC100814238, LOC100817249, LOC102662030, LOC547838]
GO:0065007	biological regulation	GO_BiologicalProcess-EBI-UniProt-GOA_25.02.2019_00h00	0.829242	1	0.596686	1	[1]	Group13	0.399145	28	[CDPK, CYP56, LOC100500529, LOC100777609, LOC100780014, LOC100780785, LOC100780892, LOC100782692, LOC100783059, LOC100783399, LOC100789064, LOC100791515, LOC100791531, LOC100798948, LOC100800878, LOC100807337, LOC100807801, LOC100808763, LOC100809023, LOC100812451, LOC100812785, LOC100813159, LOC100814068, LOC100815281, LOC100816612, LOC100817249, LOC100819281, LOC547838]
GO:0050789	regulation of biological process	GO_BiologicalProcess-EBI-UniProt-GOA_25.02.2019_00h00	1	1	0.596686	1	[1, 2]	Group13	0.378601	23	[CDPK, CYP56, LOC100500529, LOC100777609, LOC100780014, LOC100780785, LOC100780892, LOC100782692, LOC100789064, LOC100791531, LOC100798948, LOC100800878, LOC100807337, LOC100807801, LOC100808763, LOC100809023, LOC100812451, LOC100812785, LOC100814068, LOC100815281, LOC100816612, LOC100817249, LOC547838]
GO:0006950	response to stress	GO_BiologicalProcess-EBI-UniProt-GOA_25.02.2019_00h00	0.0558322	1	0.596686	1	[2]	Group13	0.701978	11	[LOC100776708, LOC100777773, LOC100780014, LOC100785608, LOC100788534, LOC100793651, LOC100797320, LOC100806566, LOC100807337, LOC100813526, LOC547838]
GO:0007154	cell communication	GO_BiologicalProcess-EBI-UniProt-GOA_25.02.2019_00h00	0.0811417	1	0.596686	1	[2]	Group13	0.641368	12	[CDPK, LOC100780014, LOC100780892, LOC100791531, LOC100800878, LOC100807337, LOC100809023, LOC100812451, LOC100812785, LOC100814068, LOC100817249, LOC547838]
GO:0009058	biosynthetic process	GO_BiologicalProcess-EBI-UniProt-GOA_25.02.2019_00h00	0.119373	1	0.596686	1	[2]	Group13	0.275947	18	[ACCC-3, CYP56, LOC100305490, LOC100500529, LOC100777145, LOC100780785, LOC100780892, LOC100786646, LOC100787202, LOC100791531, LOC100797320, LOC100798044, LOC100798948, LOC100813159, LOC100814147, LOC100816612, LOC100819913, LOC102663764]
GO:0042221	response to chemical	GO_BiologicalProcess-EBI-UniProt-GOA_25.02.2019_00h00	0.0193776	1	0.596686	1	[2]	Group13	0.775194	12	[CDPK, LOC100780892, LOC100790672, LOC100791531, LOC100799468, LOC100807801, LOC100809023, LOC100813526, LOC100814238, LOC100817249, LOC102662030, LOC547838]
GO:0051716	cellular response to stimulus	GO_BiologicalProcess-EBI-UniProt-GOA_25.02.2019_00h00	0.0140086	1	0.596686	1	[2]	Group13	0.699558	19	[CDPK, LOC100780014, LOC100780892, LOC100788534, LOC100791531, LOC100793651, LOC100797320, LOC100800878, LOC100807337, LOC100807801, LOC100809023, LOC100812451, LOC100812785, LOC100813526, LOC100814068, LOC100814238, LOC100817249, LOC102662030, LOC547838]
GO:0019222	regulation of metabolic process	GO_BiologicalProcess-EBI-UniProt-GOA_25.02.2019_00h00	0.787007	1	0.596686	1	[2, 3]	Group13	0.344998	14	[CYP56, LOC100500529, LOC100777609, LOC100780785, LOC100780892, LOC100782692, LOC100789064, LOC100791531, LOC100798948, LOC100800878, LOC100808763, LOC100809023, LOC100815281, LOC100816612]
GO:0050794	regulation of cellular process	GO_BiologicalProcess-EBI-UniProt-GOA_25.02.2019_00h00	0.906851	1	0.596686	1	[2, 3]	Group13	0.36739	21	[CDPK, CYP56, LOC100500529, LOC100777609, LOC100780014, LOC100780785, LOC100780892, LOC100789064, LOC100791531, LOC100798948, LOC100800878, LOC100807337, LOC100807801, LOC100809023, LOC100812451, LOC100812785, LOC100814068, LOC100815281, LOC100816612, LOC100817249, LOC547838]
GO:0003676	nucleic acid binding	GO_MolecularFunction-EBI-UniProt-GOA_25.02.2019_00h00	0.72113	1	0.596686	1	[3]	Group13	0.345643	19	[CYP56, LOC100305490, LOC100777570, LOC100780785, LOC100780892, LOC100782692, LOC100785694, LOC100788534, LOC100789957, LOC100791531, LOC100793651, LOC100797893, LOC100804148, LOC100809844, LOC100810906, LOC100811445, LOC100815020, LOC100815555, LOC106796315]
GO:0006725	cellular aromatic compound metabolic process	GO_BiologicalProcess-EBI-UniProt-GOA_25.02.2019_00h00	0.564807	1	0.596686	1	[3]	Group13	0.338467	20	[ACCC-3, BZIP113, CYP56, LOC100500529, LOC100777145, LOC100780785, LOC100780892, LOC100782692, LOC100785694, LOC100785885, LOC100788534, LOC100789957, LOC100791531, LOC100793651, LOC100798948, LOC100808763, LOC100810906, LOC100816612, LOC100819913, LOC102663764]
GO:0007165	signal transduction	GO_BiologicalProcess-EBI-UniProt-GOA_25.02.2019_00h00	0.0415971	1	0.596686	1	[2, 3, 4]	Group13	0.706298	12	[CDPK, LOC100780014, LOC100780892, LOC100791531, LOC100800878, LOC100807337, LOC100809023, LOC100812451, LOC100812785, LOC100814068, LOC100817249, LOC547838]
GO:0034641	cellular nitrogen compound metabolic process	GO_BiologicalProcess-EBI-UniProt-GOA_25.02.2019_00h00	0.225553	1	0.596686	1	[3]	Group13	0.299985	20	[ACCC-3, BZIP113, CYP56, LOC100305490, LOC100500529, LOC100777145, LOC100780785, LOC100780892, LOC100782692, LOC100785694, LOC100785885, LOC100788534, LOC100789957, LOC100791531, LOC100793651, LOC100798948, LOC100808763, LOC100810906, LOC100816612, LOC100819913]
GO:0044249	cellular biosynthetic process	GO_BiologicalProcess-EBI-UniProt-GOA_25.02.2019_00h00	0.0873138	1	0.596686	1	[3]	Group13	0.259993	16	[ACCC-3, CYP56, LOC100305490, LOC100500529, LOC100777145, LOC100780785, LOC100780892, LOC100786646, LOC100787202, LOC100791531, LOC100797320, LOC100798044, LOC100798948, LOC100816612, LOC100819913, LOC102663764]
GO:0046483	heterocycle metabolic process	GO_BiologicalProcess-EBI-UniProt-GOA_25.02.2019_00h00	0.485806	1	0.596686	1	[3]	Group13	0.329632	19	[ACCC-3, BZIP113, CYP56, LOC100500529, LOC100777145, LOC100780785, LOC100780892, LOC100782692, LOC100785694, LOC100785885, LOC100788534, LOC100789957, LOC100791531, LOC100793651, LOC100798948, LOC100808763, LOC100810906, LOC100816612, LOC100819913]
GO:0070887	cellular response to chemical stimulus	GO_BiologicalProcess-EBI-UniProt-GOA_25.02.2019_00h00	0.00248008	0.235608	0.596686	1	[3]	Group13	1.12486	10	[CDPK, LOC100780892, LOC100791531, LOC100807801, LOC100809023, LOC100813526, LOC100814238, LOC100817249, LOC102662030, LOC547838]
GO:1901360	organic cyclic compound metabolic process	GO_BiologicalProcess-EBI-UniProt-GOA_25.02.2019_00h00	0.72995	1	0.596686	1	[3]	Group13	0.352526	21	[ACCC-3, BZIP113, CYP56, LOC100500529, LOC100777145, LOC100780785, LOC100780892, LOC100782692, LOC100785694, LOC100785885, LOC100788534, LOC100789957, LOC100791531, LOC100793651, LOC100798948, LOC100808763, LOC100810906, LOC100813159, LOC100814147, LOC100816612, LOC100819913]
GO:1901576	organic substance biosynthetic process	GO_BiologicalProcess-EBI-UniProt-GOA_25.02.2019_00h00	0.114196	1	0.596686	1	[3]	Group13	0.268987	17	[ACCC-3, CYP56, LOC100305490, LOC100500529, LOC100777145, LOC100780785, LOC100780892, LOC100786646, LOC100787202, LOC100791531, LOC100797320, LOC100798044, LOC100798948, LOC100813159, LOC100814147, LOC100816612, LOC100819913]
GO:0006139	nucleobase-containing compound metabolic process	GO_BiologicalProcess-EBI-UniProt-GOA_25.02.2019_00h00	0.551326	1	0.596686	1	[3, 4]	Group13	0.328527	18	[ACCC-3, BZIP113, CYP56, LOC100500529, LOC100777145, LOC100780785, LOC100780892, LOC100782692, LOC100785694, LOC100785885, LOC100788534, LOC100789957, LOC100791531, LOC100793651, LOC100798948, LOC100808763, LOC100810906, LOC100816612]
GO:0031323	regulation of cellular metabolic process	GO_BiologicalProcess-EBI-UniProt-GOA_25.02.2019_00h00	0.40388	1	0.596686	1	[3, 4]	Group13	0.28879	11	[CYP56, LOC100500529, LOC100777609, LOC100780785, LOC100780892, LOC100789064, LOC100791531, LOC100798948, LOC100809023, LOC100815281, LOC100816612]
GO:0051171	regulation of nitrogen compound metabolic process	GO_BiologicalProcess-EBI-UniProt-GOA_25.02.2019_00h00	0.401689	1	0.596686	1	[3, 4]	Group13	0.296496	11	[CYP56, LOC100500529, LOC100777609, LOC100780785, LOC100780892, LOC100789064, LOC100791531, LOC100798948, LOC100809023, LOC100815281, LOC100816612]
GO:0060255	regulation of macromolecule metabolic process	GO_BiologicalProcess-EBI-UniProt-GOA_25.02.2019_00h00	0.786646	1	0.596686	1	[3, 4]	Group13	0.351936	14	[CYP56, LOC100500529, LOC100777609, LOC100780785, LOC100780892, LOC100782692, LOC100789064, LOC100791531, LOC100798948, LOC100800878, LOC100808763, LOC100809023, LOC100815281, LOC100816612]
GO:0080090	regulation of primary metabolic process	GO_BiologicalProcess-EBI-UniProt-GOA_25.02.2019_00h00	0.401693	1	0.596686	1	[3, 4]	Group13	0.294985	11	[CYP56, LOC100500529, LOC100777609, LOC100780785, LOC100780892, LOC100789064, LOC100791531, LOC100798948, LOC100809023, LOC100815281, LOC100816612]
GO:0010467	gene expression	GO_BiologicalProcess-EBI-UniProt-GOA_25.02.2019_00h00	0.145756	1	0.596686	1	[4]	Group13	0.269283	14	[CYP56, LOC100305490, LOC100500529, LOC100780785, LOC100780892, LOC100782692, LOC100785694, LOC100789957, LOC100791531, LOC100798948, LOC100800878, LOC100808763, LOC100810906, LOC100816612]
GO:0044271	cellular nitrogen compound biosynthetic process	GO_BiologicalProcess-EBI-UniProt-GOA_25.02.2019_00h00	0.0751208	1	0.596686	1	[4]	Group13	0.235344	11	[ACCC-3, CYP56, LOC100305490, LOC100500529, LOC100777145, LOC100780785, LOC100780892, LOC100791531, LOC100798948, LOC100816612, LOC100819913]
GO:1901362	organic cyclic compound biosynthetic process	GO_BiologicalProcess-EBI-UniProt-GOA_25.02.2019_00h00	0.21342	1	0.596686	1	[4]	Group13	0.259875	10	[ACCC-3, CYP56, LOC100777145, LOC100780785, LOC100780892, LOC100791531, LOC100798948, LOC100813159, LOC100814147, LOC100819913]
GO:0010468	regulation of gene expression	GO_BiologicalProcess-EBI-UniProt-GOA_25.02.2019_00h00	0.465704	1	0.596686	1	[4, 5]	Group13	0.292398	10	[CYP56, LOC100500529, LOC100780785, LOC100780892, LOC100782692, LOC100791531, LOC100798948, LOC100800878, LOC100808763, LOC100816612]
GO:0090304	nucleic acid metabolic process	GO_BiologicalProcess-EBI-UniProt-GOA_25.02.2019_00h00	0.323996	1	0.596686	1	[4, 5]	Group13	0.298329	15	[BZIP113, CYP56, LOC100500529, LOC100780785, LOC100780892, LOC100782692, LOC100785694, LOC100788534, LOC100789957, LOC100791531, LOC100793651, LOC100798948, LOC100808763, LOC100810906, LOC100816612]
GO:0005634	nucleus	GO_CellularComponent-EBI-UniProt-GOA_25.02.2019_00h00	0.170425	1	0.596686	1	[4, 5, 6, 7]	Group13	0.490757	30	[CDPK, CYP56, LOC100500529, LOC100777570, LOC100780785, LOC100780892, LOC100782692, LOC100785694, LOC100791531, LOC100793651, LOC100797893, LOC100798948, LOC100800878, LOC100801418, LOC100808763, LOC100809023, LOC100809844, LOC100810906, LOC100811445, LOC100812348, LOC100812451, LOC100814594, LOC100815020, LOC100815281, LOC100815555, LOC100816612, LOC100817249, LOC100818831, LOC106796315, LOC5478…
GO:0003824	catalytic activity	GO_MolecularFunction-EBI-UniProt-GOA_25.02.2019_00h00	0.00178257	0.171127	0.0233222	0.303189	[1]	Group14	0.509888	74	[ACCC-3, CDPK, CYP56, GLYII-4, LOC100776708, LOC100777145, LOC100777609, LOC100777773, LOC100780014, LOC100780538, LOC100781684, LOC100782692, LOC100782882, LOC100783059, LOC100783399, LOC100784483, LOC100784706, LOC100785608, LOC100785694, LOC100785885, LOC100786646, LOC100787202, LOC100787834, LOC100787995, LOC100788534, LOC100788536, LOC100789064, LOC100789957, LOC100790485, LOC100791005, LOC1…
GO:0005488	binding	GO_MolecularFunction-EBI-UniProt-GOA_25.02.2019_00h00	0.157667	1	0.0233222	0.303189	[1]	Group14	0.439643	70	[ACCC-3, CDPK, CYP56, LOC100305490, LOC100306219, LOC100500529, LOC100776524, LOC100777145, LOC100777570, LOC100780014, LOC100780785, LOC100780892, LOC100782692, LOC100783059, LOC100783417, LOC100783955, LOC100784483, LOC100785694, LOC100785901, LOC100786646, LOC100786929, LOC100787202, LOC100788374, LOC100788534, LOC100788536, LOC100789957, LOC100790485, LOC100790672, LOC100791005, LOC100791531,…
GO:0008152	metabolic process	GO_BiologicalProcess-EBI-UniProt-GOA_25.02.2019_00h00	0.0932926	1	0.0233222	0.303189	[1]	Group14	0.44383	77	[ACCC-3, BZIP113, CDPK, CYP56, GLYII-4, LOC100305490, LOC100500529, LOC100527878, LOC100776708, LOC100777145, LOC100777609, LOC100777773, LOC100780014, LOC100780538, LOC100780785, LOC100780892, LOC100781684, LOC100782692, LOC100782882, LOC100783059, LOC100784483, LOC100785608, LOC100785694, LOC100785885, LOC100786646, LOC100787202, LOC100787834, LOC100787995, LOC100788534, LOC100788536, LOC100789…
GO:0009987	cellular process	GO_BiologicalProcess-EBI-UniProt-GOA_25.02.2019_00h00	0.426832	1	0.0233222	0.303189	[1]	Group14	0.414961	73	[ACCC-3, BZIP113, CDPK, CYP56, GLYII-4, LOC100305490, LOC100500529, LOC100527878, LOC100776524, LOC100776708, LOC100777145, LOC100777609, LOC100777773, LOC100780014, LOC100780785, LOC100780892, LOC100782692, LOC100782882, LOC100783059, LOC100784483, LOC100785608, LOC100785694, LOC100785885, LOC100785901, LOC100786646, LOC100787202, LOC100788534, LOC100788536, LOC100789064, LOC100789957, LOC100790…
GO:0006807	nitrogen compound metabolic process	GO_BiologicalProcess-EBI-UniProt-GOA_25.02.2019_00h00	0.409928	1	0.0233222	0.303189	[2]	Group14	0.426859	52	[ACCC-3, BZIP113, CDPK, CYP56, LOC100305490, LOC100500529, LOC100527878, LOC100777145, LOC100777609, LOC100780014, LOC100780538, LOC100780785, LOC100780892, LOC100782692, LOC100784483, LOC100785694, LOC100785885, LOC100788534, LOC100788536, LOC100789064, LOC100789957, LOC100790485, LOC100791005, LOC100791531, LOC100793651, LOC100794677, LOC100795228, LOC100798948, LOC100799468, LOC100799974, LOC1…
GO:0008144	drug binding	GO_MolecularFunction-EBI-UniProt-GOA_25.02.2019_00h00	0.00557886	0.496518	0.0233222	0.303189	[2]	Group14	0.665472	26	[ACCC-3, CDPK, LOC100777145, LOC100780014, LOC100784483, LOC100785694, LOC100788534, LOC100788536, LOC100790485, LOC100791005, LOC100794677, LOC100795228, LOC100799974, LOC100800503, LOC100800878, LOC100801418, LOC100807337, LOC100808763, LOC100813861, LOC100816522, LOC100817249, LOC100818744, LOC100819547, LOC100820258, LOC547838, RCA03]
GO:0016740	transferase activity	GO_MolecularFunction-EBI-UniProt-GOA_25.02.2019_00h00	0.355719	1	0.0233222	0.303189	[2]	Group14	0.456004	27	[CDPK, LOC100780014, LOC100782882, LOC100788536, LOC100790485, LOC100791005, LOC100794677, LOC100797320, LOC100798044, LOC100799468, LOC100799974, LOC100800503, LOC100800878, LOC100801418, LOC100806554, LOC100807260, LOC100807337, LOC100808763, LOC100814068, LOC100816522, LOC100817249, LOC100818744, LOC100819547, LOC100819913, LOC100820258, LOC102663764, LOC102663900]
GO:0036094	small molecule binding	GO_MolecularFunction-EBI-UniProt-GOA_25.02.2019_00h00	0.0516049	1	0.0233222	0.303189	[2]	Group14	0.551855	29	[ACCC-3, CDPK, LOC100777145, LOC100780014, LOC100784483, LOC100785694, LOC100788534, LOC100788536, LOC100790485, LOC100791005, LOC100794677, LOC100795228, LOC100799974, LOC100800503, LOC100800878, LOC100801418, LOC100807337, LOC100808763, LOC100809023, LOC100810906, LOC100812451, LOC100813861, LOC100816522, LOC100817249, LOC100818744, LOC100819547, LOC100820258, LOC547838, RCA03]
GO:0043167	ion binding	GO_MolecularFunction-EBI-UniProt-GOA_25.02.2019_00h00	0.0119519	0.9442	0.0233222	0.303189	[2]	Group14	0.536101	47	[ACCC-3, CDPK, CYP56, LOC100306219, LOC100500529, LOC100776524, LOC100777145, LOC100780014, LOC100783059, LOC100783417, LOC100783955, LOC100784483, LOC100785694, LOC100785901, LOC100786646, LOC100786929, LOC100787202, LOC100788534, LOC100788536, LOC100790485, LOC100790672, LOC100791005, LOC100793651, LOC100794677, LOC100795228, LOC100799974, LOC100800503, LOC100800878, LOC100801418, LOC100802652,…
GO:0044237	cellular metabolic process	GO_BiologicalProcess-EBI-UniProt-GOA_25.02.2019_00h00	0.327899	1	0.0233222	0.303189	[2]	Group14	0.426663	61	[ACCC-3, BZIP113, CDPK, CYP56, GLYII-4, LOC100305490, LOC100500529, LOC100527878, LOC100776708, LOC100777145, LOC100777609, LOC100777773, LOC100780014, LOC100780785, LOC100780892, LOC100782692, LOC100782882, LOC100783059, LOC100785608, LOC100785694, LOC100785885, LOC100786646, LOC100787202, LOC100788534, LOC100788536, LOC100789064, LOC100789957, LOC100790485, LOC100791005, LOC100791531, LOC100793…
GO:0044238	primary metabolic process	GO_BiologicalProcess-EBI-UniProt-GOA_25.02.2019_00h00	0.107835	1	0.0233222	0.303189	[2]	Group14	0.45374	64	[ACCC-3, BZIP113, CDPK, CYP56, LOC100305490, LOC100500529, LOC100527878, LOC100776708, LOC100777145, LOC100777609, LOC100777773, LOC100780014, LOC100780538, LOC100780785, LOC100780892, LOC100782692, LOC100784483, LOC100785608, LOC100785694, LOC100785885, LOC100786646, LOC100787202, LOC100787834, LOC100788534, LOC100788536, LOC100789064, LOC100789957, LOC100790485, LOC100791005, LOC100791531, LOC1…
GO:0071704	organic substance metabolic process	GO_BiologicalProcess-EBI-UniProt-GOA_25.02.2019_00h00	0.183338	1	0.0233222	0.303189	[2]	Group14	0.44044	66	[ACCC-3, BZIP113, CDPK, CYP56, GLYII-4, LOC100305490, LOC100500529, LOC100527878, LOC100776708, LOC100777145, LOC100777609, LOC100777773, LOC100780014, LOC100780538, LOC100780785, LOC100780892, LOC100782692, LOC100784483, LOC100785608, LOC100785694, LOC100785885, LOC100786646, LOC100787202, LOC100787834, LOC100788534, LOC100788536, LOC100789064, LOC100789957, LOC100790485, LOC100791005, LOC100791…
GO:0097159	organic cyclic compound binding	GO_MolecularFunction-EBI-UniProt-GOA_25.02.2019_00h00	0.510371	1	0.0233222	0.303189	[2]	Group14	0.422755	46	[ACCC-3, CDPK, CYP56, LOC100305490, LOC100777145, LOC100777570, LOC100780014, LOC100780785, LOC100780892, LOC100782692, LOC100784483, LOC100785694, LOC100788534, LOC100788536, LOC100789957, LOC100790485, LOC100791005, LOC100791531, LOC100793651, LOC100794677, LOC100795228, LOC100797893, LOC100799974, LOC100800503, LOC100800878, LOC100801418, LOC100804148, LOC100807337, LOC100808763, LOC100809844,…
GO:0097367	carbohydrate derivative binding	GO_MolecularFunction-EBI-UniProt-GOA_25.02.2019_00h00	0.00975969	0.819814	0.0233222	0.303189	[2]	Group14	0.61988	28	[ACCC-3, CDPK, LOC100777145, LOC100780014, LOC100784483, LOC100785694, LOC100788534, LOC100788536, LOC100790485, LOC100791005, LOC100794677, LOC100795228, LOC100799974, LOC100800503, LOC100800878, LOC100801418, LOC100807337, LOC100808763, LOC100810906, LOC100812451, LOC100813861, LOC100816522, LOC100817249, LOC100818744, LOC100819547, LOC100820258, LOC547838, RCA03]
GO:0140096	catalytic activity, acting on a protein	GO_MolecularFunction-EBI-UniProt-GOA_25.02.2019_00h00	0.0139703	1	0.0233222	0.303189	[2]	Group14	0.612826	28	[CDPK, CYP56, LOC100777609, LOC100780014, LOC100780538, LOC100784483, LOC100788536, LOC100789064, LOC100790485, LOC100791005, LOC100794677, LOC100799468, LOC100799974, LOC100800503, LOC100800878, LOC100806554, LOC100807337, LOC100808763, LOC100809023, LOC100814068, LOC100815281, LOC100816522, LOC100817249, LOC100818743, LOC100818744, LOC100819547, LOC100820258, LOC102665265]
GO:1901363	heterocyclic compound binding	GO_MolecularFunction-EBI-UniProt-GOA_25.02.2019_00h00	0.452978	1	0.0233222	0.303189	[2]	Group14	0.423729	46	[ACCC-3, CDPK, CYP56, LOC100305490, LOC100777145, LOC100777570, LOC100780014, LOC100780785, LOC100780892, LOC100782692, LOC100784483, LOC100785694, LOC100788534, LOC100788536, LOC100789957, LOC100790485, LOC100791005, LOC100791531, LOC100793651, LOC100794677, LOC100795228, LOC100797893, LOC100799974, LOC100800503, LOC100800878, LOC100801418, LOC100804148, LOC100807337, LOC100808763, LOC100809844,…
GO:0006793	phosphorus metabolic process	GO_BiologicalProcess-EBI-UniProt-GOA_25.02.2019_00h00	0.00288452	0.262491	0.0233222	0.303189	[3]	Group14	0.697799	26	[ACCC-3, CDPK, CYP56, LOC100527878, LOC100777145, LOC100780014, LOC100782882, LOC100788536, LOC100790485, LOC100791005, LOC100794677, LOC100797320, LOC100799468, LOC100799974, LOC100800503, LOC100800878, LOC100801418, LOC100807337, LOC100808763, LOC100809023, LOC100814068, LOC100816522, LOC100817249, LOC100818744, LOC100819547, LOC100820258]
GO:0016772	transferase activity, transferring phosphorus-containing groups	GO_MolecularFunction-EBI-UniProt-GOA_25.02.2019_00h00	0.0110945	0.898652	0.0233222	0.303189	[3]	Group14	0.690608	20	[CDPK, LOC100780014, LOC100782882, LOC100788536, LOC100790485, LOC100791005, LOC100794677, LOC100799468, LOC100799974, LOC100800503, LOC100800878, LOC100801418, LOC100807337, LOC100808763, LOC100814068, LOC100816522, LOC100817249, LOC100818744, LOC100819547, LOC100820258]
GO:0043168	anion binding	GO_MolecularFunction-EBI-UniProt-GOA_25.02.2019_00h00	0.0211007	1	0.0233222	0.303189	[3]	Group14	0.575043	30	[ACCC-3, CDPK, LOC100777145, LOC100780014, LOC100784483, LOC100785694, LOC100788534, LOC100788536, LOC100790485, LOC100791005, LOC100794677, LOC100795228, LOC100799974, LOC100800503, LOC100800878, LOC100801418, LOC100807337, LOC100807801, LOC100808763, LOC100809023, LOC100810906, LOC100812451, LOC100813861, LOC100816522, LOC100817249, LOC100818744, LOC100819547, LOC100820258, LOC547838, RCA03]
GO:0043169	cation binding	GO_MolecularFunction-EBI-UniProt-GOA_25.02.2019_00h00	0.135045	1	0.0233222	0.303189	[3]	Group14	0.526052	21	[ACCC-3, CDPK, CYP56, LOC100306219, LOC100500529, LOC100776524, LOC100783059, LOC100783417, LOC100783955, LOC100785901, LOC100786646, LOC100786929, LOC100787202, LOC100790672, LOC100793651, LOC100801418, LOC100802652, LOC100806041, LOC100813159, LOC100814238, LOC100817249]
GO:0043170	macromolecule metabolic process	GO_BiologicalProcess-EBI-UniProt-GOA_25.02.2019_00h00	0.46059	1	0.0233222	0.303189	[3]	Group14	0.421433	49	[BZIP113, CDPK, CYP56, LOC100305490, LOC100500529, LOC100527878, LOC100777609, LOC100780014, LOC100780538, LOC100780785, LOC100780892, LOC100782692, LOC100784483, LOC100785694, LOC100787834, LOC100788534, LOC100788536, LOC100789064, LOC100789957, LOC100790485, LOC100791005, LOC100791531, LOC100793651, LOC100794677, LOC100795228, LOC100798948, LOC100799468, LOC100799974, LOC100800503, LOC100800878…
GO:1901265	nucleoside phosphate binding	GO_MolecularFunction-EBI-UniProt-GOA_25.02.2019_00h00	0.0338787	1	0.0233222	0.303189	[3]	Group14	0.568297	28	[ACCC-3, CDPK, LOC100777145, LOC100780014, LOC100784483, LOC100785694, LOC100788534, LOC100788536, LOC100790485, LOC100791005, LOC100794677, LOC100795228, LOC100799974, LOC100800503, LOC100800878, LOC100801418, LOC100807337, LOC100808763, LOC100810906, LOC100812451, LOC100813861, LOC100816522, LOC100817249, LOC100818744, LOC100819547, LOC100820258, LOC547838, RCA03]
GO:1901564	organonitrogen compound metabolic process	GO_BiologicalProcess-EBI-UniProt-GOA_25.02.2019_00h00	0.0202666	1	0.0233222	0.303189	[3]	Group14	0.53919	41	[ACCC-3, CDPK, CYP56, LOC100305490, LOC100500529, LOC100527878, LOC100777145, LOC100777609, LOC100780014, LOC100780538, LOC100784483, LOC100788536, LOC100789064, LOC100790485, LOC100791005, LOC100794677, LOC100795228, LOC100798948, LOC100799468, LOC100799974, LOC100800503, LOC100800878, LOC100806041, LOC100806554, LOC100807337, LOC100808763, LOC100809023, LOC100811974, LOC100814068, LOC100814594,…
GO:0000166	nucleotide binding	GO_MolecularFunction-EBI-UniProt-GOA_25.02.2019_00h00	0.0338787	1	0.0233222	0.303189	[3, 4]	Group14	0.568297	28	[ACCC-3, CDPK, LOC100777145, LOC100780014, LOC100784483, LOC100785694, LOC100788534, LOC100788536, LOC100790485, LOC100791005, LOC100794677, LOC100795228, LOC100799974, LOC100800503, LOC100800878, LOC100801418, LOC100807337, LOC100808763, LOC100810906, LOC100812451, LOC100813861, LOC100816522, LOC100817249, LOC100818744, LOC100819547, LOC100820258, LOC547838, RCA03]
GO:0019538	protein metabolic process	GO_BiologicalProcess-EBI-UniProt-GOA_25.02.2019_00h00	0.00465967	0.41937	0.0233222	0.303189	[3, 4]	Group14	0.598425	38	[CDPK, CYP56, LOC100305490, LOC100500529, LOC100527878, LOC100777609, LOC100780014, LOC100780538, LOC100784483, LOC100788536, LOC100789064, LOC100790485, LOC100791005, LOC100794677, LOC100795228, LOC100798948, LOC100799468, LOC100799974, LOC100800503, LOC100800878, LOC100806041, LOC100806554, LOC100807337, LOC100808763, LOC100809023, LOC100811974, LOC100814068, LOC100814594, LOC100815281, LOC1008…
GO:0044260	cellular macromolecule metabolic process	GO_BiologicalProcess-EBI-UniProt-GOA_25.02.2019_00h00	0.383138	1	0.0233222	0.303189	[3, 4]	Group14	0.433616	42	[BZIP113, CDPK, CYP56, LOC100305490, LOC100500529, LOC100527878, LOC100777609, LOC100780014, LOC100780785, LOC100780892, LOC100782692, LOC100785694, LOC100788534, LOC100788536, LOC100789064, LOC100790485, LOC100791005, LOC100791531, LOC100793651, LOC100794677, LOC100798948, LOC100799468, LOC100799974, LOC100800503, LOC100800878, LOC100806041, LOC100806554, LOC100807337, LOC100808763, LOC100809023…
GO:0006796	phosphate-containing compound metabolic process	GO_BiologicalProcess-EBI-UniProt-GOA_25.02.2019_00h00	0.0028049	0.258051	0.0233222	0.303189	[4]	Group14	0.700809	26	[ACCC-3, CDPK, CYP56, LOC100527878, LOC100777145, LOC100780014, LOC100782882, LOC100788536, LOC100790485, LOC100791005, LOC100794677, LOC100797320, LOC100799468, LOC100799974, LOC100800503, LOC100800878, LOC100801418, LOC100807337, LOC100808763, LOC100809023, LOC100814068, LOC100816522, LOC100817249, LOC100818744, LOC100819547, LOC100820258]
GO:0016773	phosphotransferase activity, alcohol group as acceptor	GO_MolecularFunction-EBI-UniProt-GOA_25.02.2019_00h00	0.0101956	0.836038	0.0233222	0.303189	[4]	Group14	0.726686	18	[CDPK, LOC100780014, LOC100788536, LOC100790485, LOC100791005, LOC100794677, LOC100799974, LOC100800503, LOC100800878, LOC100801418, LOC100807337, LOC100808763, LOC100814068, LOC100816522, LOC100817249, LOC100818744, LOC100819547, LOC100820258]
GO:0032553	ribonucleotide binding	GO_MolecularFunction-EBI-UniProt-GOA_25.02.2019_00h00	0.00937462	0.796843	0.0233222	0.303189	[3, 4, 5]	Group14	0.623608	28	[ACCC-3, CDPK, LOC100777145, LOC100780014, LOC100784483, LOC100785694, LOC100788534, LOC100788536, LOC100790485, LOC100791005, LOC100794677, LOC100795228, LOC100799974, LOC100800503, LOC100800878, LOC100801418, LOC100807337, LOC100808763, LOC100810906, LOC100812451, LOC100813861, LOC100816522, LOC100817249, LOC100818744, LOC100819547, LOC100820258, LOC547838, RCA03]
GO:0035639	purine ribonucleoside triphosphate binding	GO_MolecularFunction-EBI-UniProt-GOA_25.02.2019_00h00	0.00271181	0.25491	0.0233222	0.303189	[4]	Group14	0.684764	28	[ACCC-3, CDPK, LOC100777145, LOC100780014, LOC100784483, LOC100785694, LOC100788534, LOC100788536, LOC100790485, LOC100791005, LOC100794677, LOC100795228, LOC100799974, LOC100800503, LOC100800878, LOC100801418, LOC100807337, LOC100808763, LOC100810906, LOC100812451, LOC100813861, LOC100816522, LOC100817249, LOC100818744, LOC100819547, LOC100820258, LOC547838, RCA03]
GO:0043412	macromolecule modification	GO_BiologicalProcess-EBI-UniProt-GOA_25.02.2019_00h00	0.023529	1	0.0233222	0.303189	[4]	Group14	0.582121	28	[CDPK, CYP56, LOC100500529, LOC100527878, LOC100780014, LOC100788536, LOC100789957, LOC100790485, LOC100791005, LOC100794677, LOC100798948, LOC100799468, LOC100799974, LOC100800503, LOC100800878, LOC100806041, LOC100806554, LOC100807337, LOC100808763, LOC100809023, LOC100814068, LOC100816522, LOC100816612, LOC100817249, LOC100818743, LOC100818744, LOC100819547, LOC100820258]
GO:0046872	metal ion binding	GO_MolecularFunction-EBI-UniProt-GOA_25.02.2019_00h00	0.132855	1	0.0233222	0.303189	[4]	Group14	0.529768	21	[ACCC-3, CDPK, CYP56, LOC100306219, LOC100500529, LOC100776524, LOC100783059, LOC100783417, LOC100783955, LOC100785901, LOC100786646, LOC100786929, LOC100787202, LOC100790672, LOC100793651, LOC100801418, LOC100802652, LOC100806041, LOC100813159, LOC100814238, LOC100817249]
GO:0017076	purine nucleotide binding	GO_MolecularFunction-EBI-UniProt-GOA_25.02.2019_00h00	0.00875782	0.753172	0.0233222	0.303189	[4, 5]	Group14	0.631199	28	[ACCC-3, CDPK, LOC100777145, LOC100780014, LOC100784483, LOC100785694, LOC100788534, LOC100788536, LOC100790485, LOC100791005, LOC100794677, LOC100795228, LOC100799974, LOC100800503, LOC100800878, LOC100801418, LOC100807337, LOC100808763, LOC100810906, LOC100812451, LOC100813861, LOC100816522, LOC100817249, LOC100818744, LOC100819547, LOC100820258, LOC547838, RCA03]
GO:0036211	protein modification process	GO_BiologicalProcess-EBI-UniProt-GOA_25.02.2019_00h00	0.0120552	0.940303	0.0233222	0.303189	[4, 5]	Group14	0.622263	27	[CDPK, CYP56, LOC100500529, LOC100527878, LOC100780014, LOC100788536, LOC100790485, LOC100791005, LOC100794677, LOC100798948, LOC100799468, LOC100799974, LOC100800503, LOC100800878, LOC100806041, LOC100806554, LOC100807337, LOC100808763, LOC100809023, LOC100814068, LOC100816522, LOC100816612, LOC100817249, LOC100818743, LOC100818744, LOC100819547, LOC100820258]
GO:0044267	cellular protein metabolic process	GO_BiologicalProcess-EBI-UniProt-GOA_25.02.2019_00h00	0.00987083	0.819279	0.0233222	0.303189	[4, 5]	Group14	0.589561	34	[CDPK, CYP56, LOC100305490, LOC100500529, LOC100527878, LOC100777609, LOC100780014, LOC100788536, LOC100789064, LOC100790485, LOC100791005, LOC100794677, LOC100798948, LOC100799468, LOC100799974, LOC100800503, LOC100800878, LOC100806041, LOC100806554, LOC100807337, LOC100808763, LOC100809023, LOC100811974, LOC100814068, LOC100814594, LOC100815281, LOC100816522, LOC100816612, LOC100817249, LOC1008…
GO:0032555	purine ribonucleotide binding	GO_MolecularFunction-EBI-UniProt-GOA_25.02.2019_00h00	0.00866557	0.76257	0.0233222	0.303189	[4, 5, 6]	Group14	0.632625	28	[ACCC-3, CDPK, LOC100777145, LOC100780014, LOC100784483, LOC100785694, LOC100788534, LOC100788536, LOC100790485, LOC100791005, LOC100794677, LOC100795228, LOC100799974, LOC100800503, LOC100800878, LOC100801418, LOC100807337, LOC100808763, LOC100810906, LOC100812451, LOC100813861, LOC100816522, LOC100817249, LOC100818744, LOC100819547, LOC100820258, LOC547838, RCA03]
GO:0005524	ATP binding	GO_MolecularFunction-EBI-UniProt-GOA_25.02.2019_00h00	0.00276383	0.257036	0.0233222	0.303189	[3, 5, 6, 7, 8]	Group14	0.702513	26	[ACCC-3, CDPK, LOC100777145, LOC100780014, LOC100784483, LOC100785694, LOC100788534, LOC100788536, LOC100790485, LOC100791005, LOC100794677, LOC100795228, LOC100799974, LOC100800503, LOC100800878, LOC100801418, LOC100807337, LOC100808763, LOC100813861, LOC100816522, LOC100817249, LOC100818744, LOC100819547, LOC100820258, LOC547838, RCA03]
a ACCC-3, Glyma.08g027600; BZIP113, Glyma.15g209600; CDPK, Glyma.08g005600; CYP56, Glyma.15g213200; GLYII-4, Glyma.11g126200; LOC100305490, Glyma.08g024900; LOC100306219, Glyma.08g007200; LOC100500090, Glyma.08g010100; LOC100500529, Glyma.11g123600; LOC100527878, Glyma.08g007100; LOC100776524, Glyma.11g126100; LOC100776708, Glyma.11g129700; LOC100777145, Glyma.08g025800; LOC100777570, Glyma.11g12…
